# Supplementary material for: The causal effect of cytokine cycling levels on osteoarthritis: a bidirectional Mendelian randomized study
Source: Front Immunol. 2024 Jan 11;14:1334361. doi: 10.3389/fimmu.2023.1334361 (PMC10808687; doi:10.3389/fimmu.2023.1334361)
Supplement: Supplementary file 3 [file Table_1.xlsx]

## Sheet: Supplementary Table 1
Supplementary Table 1 Basic information on 12 different traits of OA
Discovery	Traits	Cases	Control
	OA at any site	177517	649173
	knee OA	62497	333557
	hip OA	36445	316943
	knee and/or hip OA	89741	400604
	TKR	18200	233841
	THR	23021	296016
	TJR	40887	327689
	finger OA	10804	255814
	thumb OA	10536	236919
	hand OA	20901	282881
	spine OA	28372	305578
	early-onset OA	6838	41449
Replication	Traits	Cases	Control
	SR	12658	50898
	HD	10083	40425
	HD_hip	2396	9593
	HD_knee	4462	17885
	HD_hipknee	6586	26384
TKR: total knee replacement; THR: total hip replacement; TJR: total joint replacement; OA at any site onset younger than 45 years of age; SR: self-reported osteoarthritis at any site; HD:hospital-diagnosed osteoarthritis at any site; HD_hip: hospital-diagnosed hip osteoarthritis; HD_knee: hospital-diagnosed knee osteoarthritis; HD_hipknee: hospital-diagnosed hip and/or knee osteoarthritis.

## Sheet: Supplementary Table 2.
Supplementary Table 2. Basic information of 103 cytokines
ID	Name	Abbreviation	Discovery sample number	Replication sample number
GCST90274759	Adenosine Deaminase levels	ADA	14736 European	1585 European
GCST90274760	Artemin levels	ARTN	11778 European	1585 European
GCST90274761	Axin-1 levels	AXIN1	11793 European	1585 European
GCST90274762	beta-nerve growth factor levels	NGFB	14743 European	1585 European
GCST90274763	Caspase 8 levels	CASP8	14744 European	1585 European
GCST90274765	C-C motif chemokine 19 levels	CCL19	14736 European	1585 European
GCST90274766	C-C motif chemokine 20 levels	CCL20	14736 European	1585 European
GCST90274767	C-C motif chemokine 23 levels	CCL23	14736 European	1585 European
GCST90274768	C-C motif chemokine 25 levels	CCL25	14736 European	1585 European
GCST90274769	C-C motif chemokine 28 levels	CCL28	14734 European	1585 European
GCST90274770	C-C motif chemokine 4 levels	CCL4	14744 European	1585 European
GCST90274772	CD40L receptor levels	CD40L	14736 European	1585 European
ebi-a-GCST004420	Cutaneous T-cell attracting	CTACK	8293 European	-
GCST90274775	CUB domain-containing protein 1 levels	CDCP1	14734 European	1585 European
GCST90274779	C-X-C motif chemokine 1 levels	CXCL1	14736 European	1585 European
GCST90274780	C-X-C motif chemokine 10 levels	CXCL10	14744 European	1585 European
GCST90274781	C-X-C motif chemokine 11 levels	CXCL11	14736 European	1585 European
GCST90274782	C-X-C motif chemokine 5 levels	CXCL5	14736 European	1585 European
GCST90274783	C-X-C motif chemokine 6 levels	CXCL6	14744 European	1585 European
GCST90274784	C-X-C motif chemokine 9 levels	CXCL9	14735 European	1585 European
GCST90274777	Cystatin D levels	Cystatin D	14736 European	1585 European
GCST90274785	Delta and Notch-like epidermal growth factor-related receptor levels	DNER	14735 European	1585 European
GCST90274764	Eotaxin levels	Eotaxin	14734 European	1585 European
GCST90274758	Eukaryotic translation initiation factor 4E-binding protein 1 levels	EIF4EBP1	14736 European	1585 European
GCST90274787	Fibroblast growth factor 19 levels	FGF19	14744 European	1585 European
GCST90274788	Fibroblast growth factor 21 levels	FGF21	14743 European	1585 European
GCST90274789	Fibroblast growth factor 23 levels	FGF23	14735 European	1585 European
GCST90274790	Fibroblast growth factor 5 levels	FGF5	11789 European	1585 European
GCST90274791	Fms-related tyrosine kinase 3 ligand levels	FLT3LG	14734 European	1585 European
GCST90274778	Fractalkine levels	CX3CL1	14743 European	1585 European
GCST90274792	Glial cell line-derived neurotrophic factor levels	GDNF	14736 European	1585 European
ebi-a-GCST004458	Granulocyte-colony stimulating factor	G-CSF	8293 European	-
ebi-a-GCST004457	Growth-regulated protein alpha	GROα	8293 European	-
GCST90274793	Hepatocyte growth factor levels	HGF	14734 European	1585 European
GCST90274794	Interferon gamma levels	IFNG	11793 European	1585 European
GCST90274795	Interleukin-10 levels	IL10	14744 European	1585 European
GCST90274796	Interleukin-10 receptor subunit alpha levels	IL10RA	11793 European	1585 European
GCST90274797	Interleukin-10 receptor subunit beta levels	IL10RB	14734 European	1585 European
GCST90274798	Interleukin-12 subunit beta levels	IL12B	14735 European	1585 European
GCST90274799	Interleukin-13 levels	IL13	11792 European	1585 European
GCST90274800	Interleukin-15 receptor subunit alpha levels	IL15RA	11792 European	1585 European
ebi-a-GCST004430	Interleukin-16	IL16	8293 European	-
GCST90274801	Interleukin-17A levels	IL17A	11784 European	1585 European
GCST90274802	Interleukin-17C levels	IL17C	11793 European	1585 European
GCST90274803	Interleukin-18 levels	IL18	14744 European	1585 European
GCST90274804	interleukin-18 receptor 1 levels	IL18R1	14743 European	1585 European
GCST90274805	Interleukin-1-alpha levels	IL1A	11788 European	1585 European
ebi-a-GCST004448	Interleukin-1-beta	IL1B	8293 European	-
ebi-a-GCST004447	Interleukin-1-receptor antagonist	IL1RA	8293 European	-
GCST90274806	Interleukin-2 levels	IL2	11789 European	1585 European
GCST90274811	Interleukin-2 receptor subunit beta levels	IL2RB	11792 European	1585 European
GCST90274807	Interleukin-20 levels	IL20	11784 European	1585 European
GCST90274808	Interleukin-20 receptor subunit alpha levels	IL20RA	11792 European	1585 European
GCST90274809	Interleukin-22 receptor subunit alpha-1 levels	IL22RA1	11793 European	1585 European
GCST90274810	Interleukin-24 levels	IL24	11785 European	1585 European
GCST90274812	Interleukin-33 levels	IL33	11793 European	1585 European
GCST90274813	Interleukin-4 levels	IL4	11793 European	1585 European
GCST90274814	Interleukin-5 levels	IL5	11792 European	1585 European
GCST90274816	Interleukin-7 levels	IL7	14736 European	1585 European
GCST90274817	Interleukin-8 levels	IL8	14744 European	1585 European
ebi-a-GCST004450	Interleukin-9 levels	IL9	8293 European	-
GCST90274818	Latency-associated peptide transforming growth factor beta 1 levels	LTA	14736 European	1585 European
GCST90274819	Leukemia inhibitory factor levels	LIF	11793 European	1585 European
GCST90274820	Leukemia inhibitory factor receptor levels	LIFA	11784 European	1585 European
GCST90274776	Macrophage colony-stimulating factor 1 levels	MCSF	14734 European	1585 European
GCST90274825	Macrophage inflammatory protein 1a levels	MIP1A	14743 European	1585 European
ebi-a-GCST004423	Macrophage Migration Inhibitory Factor	MIF	8293 European	-
GCST90274826	Matrix metalloproteinase-1 levels	MMP1	14744 European	1585 European
GCST90274827	Matrix metalloproteinase-10 levels	MMP10	14744 European	1585 European
GCST90274822	Monocyte chemoattractant protein 2 levels	MCP2	14736 European	1585 European
GCST90274821	Monocyte chemoattractant protein-1 levels	MCP1	14733 European	1585 European
GCST90274823	Monocyte chemoattractant protein-3 levels	MCP3	11783 European	1585 European
GCST90274824	Monocyte chemoattractant protein-4 levels	MCP4	14736 European	1585 European
ebi-a-GCST004435	Monokine induced by gamma interferon	MIG	8293 European	-
GCST90274771	Natural killer cell receptor 2B4 levels	NK2B4	14735 European	1585 European
GCST90274829	Neurotrophin-3 levels	NT3	14744 European	1585 European
GCST90274828	Neurturin levels	NTN	11791 European	1585 European
GCST90274831	Oncostatin-M levels	OSM	14736 European	1585 European
GCST90274830	Osteoprotegerin levels	OPG	14733 European	1585 European
ebi-a-GCST004432	Platelet-derived growth factor BB	PDGFbb	8293 European	-
GCST90274832	Programmed cell death 1 ligand 1 levels	PDL1	14736 European	1585 European
GCST90274786	Protein S100-A12 levels	S100A12	14743 European	1585 European
ebi-a-GCST004431	Regulated on activation,normal T Cell expressed and secreted	RANTES	8293 European	-
GCST90274835	Signaling lymphocytic activation molecule levels	SLAM	14734 European	1585 European
GCST90274834	SIR2-like protein 2 levels	SITR2	14736 European	1585 European
GCST90274837	STAM binding protein levels	STAMBP	14736 European	1585 European
GCST90274833	Stem cell factor levels	SCF	14736 European	1585 European
ebi-a-GCST004428	Stem cell growth factor beta	SCGFB	8293 European	-
GCST90274836	Sulfotransferase 1A1 levels	SULT1A1	11793 European	1585 European
GCST90274773	T-cell surface glycoprotein CD5 levels	CD5	14735 European	1585 European
GCST90274774	T-cell surface glycoprotein CD6 isoform levels	CD6	14735 European	1585 European
GCST90274845	Thymic stromal lymphopoietin levels	TSLP	11793 European	1585 European
GCST90274840	TNF-beta levels	TNFB	11792 European	1585 European
GCST90274844	TNF-related activation-induced cytokine levels	TRANCE	14736 European	1585 European
GCST90274843	TNF-related apoptosis-inducing ligand levels	TRAIL	14735 European	1585 European
GCST90274838	Transforming growth factor-alpha levels	TGFA	14733 European	1585 European
ebi-a-GCST004426	Tumor necrosis factor alpha	TNFA	8293 European	-
GCST90274839	Tumor necrosis factor levels	TNF	11785 European	1585 European
GCST90274846	Tumor necrosis factor ligand superfamily member 12 levels	TNFSF12	14736 European	1585 European
GCST90274842	Tumor necrosis factor ligand superfamily member 14 levels	TNFSF14	11793 European	1585 European
GCST90274841	Tumor necrosis factor receptor superfamily member 9 levels	TNFRSF9	11784 European	1585 European
GCST90274847	Urokinase-type plasminogen activator levels	UPA	14734 European	1585 European
GCST90274848	Vascular endothelial growth factor A levels	VEGFA	14744 European	1585 European

## Sheet: Supplementary Table 3
Supplementary Table 3. Extracting Information from SNPs
SNP	a1	a2	beta	eaf	chr	se	p	samplesize	rsq	effective_n	F
rs12754806	A	G	0.0563	0.4817	1	0.0122	3.94e-06	11768	0.00180669	11768	18.6518
rs11674185	A	G	-0.0586	0.364	2	0.0128	4.69e-06	11787	0.00177531	11787	18.7674
rs778016	A	G	-0.0681	0.2875	6	0.0145	2.65e-06	9883	0.00222735	9883	18.8093
rs1690678	A	C	0.0904	0.1109	10	0.0192	2.5e-06	11784	0.00187801	11784	19.0182
rs9433760	A	G	0.1023	0.0841	1	0.0224	4.95e-06	11788	0.00176653	11788	19.0324
rs6985207	A	C	0.0522	0.5556	8	0.0114	4.67e-06	14285	0.0014658	14285	19.2447
rs7661151	T	C	0.0531	0.6323	4	0.0116	4.7e-06	14730	0.00142073	14730	19.3352
rs9313148	C	G	-0.0824	0.1414	5	0.0173	1.91e-06	11777	0.00192294	11777	19.4447
rs9479501	T	G	0.0629	0.2135	6	0.0137	4.41e-06	14729	0.0014293	14729	19.5938
rs397081	T	C	0.1203	0.9514	6	0.0262	4.4e-06	14743	0.00142817	14743	19.7546
rs73367822	T	C	-0.0588	0.5804	21	0.0126	3.06e-06	11760	0.00184874	11760	19.8341
rs17448036	A	G	-0.0585	0.5609	3	0.0128	4.87e-06	11783	0.00176987	11783	19.8932
rs8024256	A	G	-0.0562	0.3092	15	0.0121	3.41e-06	14736	0.00146199	14736	19.9068
rs11622090	T	C	-0.0588	0.3206	14	0.0128	4.35e-06	13236	0.00159203	13236	19.9627
rs7292320	A	G	-0.0599	0.2529	22	0.0131	4.82e-06	14729	0.00141769	14729	19.9947
rs2738752	A	G	-0.0591	0.6653	1	0.0129	4.62e-06	12848	0.00163124	12848	20.0135
rs10508556	T	C	0.0523	0.4627	10	0.0114	4.48e-06	14735	0.00142654	14735	20.0647
rs4017	T	C	-0.1187	0.9491	4	0.0258	4.21e-06	14742	0.00143397	14742	20.0933
rs28535751	T	C	-0.0541	0.6294	14	0.0118	4.55e-06	14733	0.00142488	14733	20.1411
rs908372	C	G	-0.0622	0.3324	2	0.0136	4.8e-06	11773	0.00177386	11773	20.2464
rs6671688	T	C	0.0534	0.5411	1	0.0116	4.16e-06	14286	0.0014814	14286	20.2569
rs11120686	T	C	-0.0599	0.6038	1	0.0127	2.4e-06	11786	0.00188423	11786	20.2642
rs2836464	A	G	0.0796	0.8384	21	0.0169	2.48e-06	11791	0.00187828	11791	20.2755
rs8112014	A	G	-0.0578	0.2923	19	0.0126	4.49e-06	14724	0.00142734	14724	20.3766
rs4970834	T	C	-0.0729	0.2041	1	0.0155	2.56e-06	11786	0.00187363	11786	20.3812
rs3821473	A	G	-0.0622	0.2327	3	0.0136	4.8e-06	14736	0.00141764	14736	20.3842
rs113448118	A	G	0.0818	0.1528	7	0.0179	4.88e-06	11793	0.001768	11793	20.4621
rs7574167	A	G	0.0637	0.2684	2	0.0135	2.38e-06	12832	0.00173233	12832	20.4778
rs12195292	A	G	-0.0768	0.8634	6	0.0166	3.72e-06	14710	0.00145319	14710	20.4915
rs17647697	A	C	-0.1617	0.9727	7	0.0352	4.35e-06	14741	0.0014297	14741	20.4957
rs41272625	T	G	0.082	0.1526	3	0.0179	4.63e-06	11784	0.00177799	11784	20.5246
rs12567824	A	C	0.07	0.822	1	0.0153	4.76e-06	14296	0.00146226	14296	20.5256
rs194746	T	C	0.0528	0.4849	14	0.0112	2.43e-06	14723	0.00150744	14723	20.5298
rs73114426	A	G	0.0948	0.0846	12	0.0207	4.66e-06	14731	0.00142195	14731	20.5308
rs1377015	A	G	-0.0653	0.2861	10	0.0142	4.25e-06	11782	0.00179195	11782	20.5548
rs58743186	A	G	-0.0717	0.1931	11	0.0154	3.23e-06	12818	0.00168854	12818	20.5645
rs4507745	T	C	0.057	0.6482	8	0.0122	2.98e-06	13866	0.00157202	13866	20.5739
rs77569365	T	G	0.129	0.9561	13	0.0282	4.77e-06	14734	0.00141841	14734	20.6085
rs1412253	A	G	-0.0909	0.8798	9	0.0192	2.2e-06	11778	0.00189977	11778	20.616
rs7304709	T	C	0.0537	0.5862	12	0.0117	4.44e-06	14727	0.00142857	14727	20.629
rs145607633	T	C	0.0728	0.1625	5	0.0154	2.28e-06	14287	0.00156193	14287	20.6366
rs34361138	A	G	0.0532	0.5488	6	0.0113	2.5e-06	14732	0.00150249	14732	20.6751
rs12498781	A	G	0.0635	0.3202	4	0.0137	3.57e-06	11763	0.00182335	11763	20.6817
rs150547	A	C	0.0548	0.4071	5	0.0119	4.12e-06	14288	0.00148222	14288	20.7403
rs9965402	A	G	0.0918	0.9081	18	0.0201	4.94e-06	14729	0.00141437	14729	20.7439
rs1926742	A	G	0.0574	0.3093	10	0.0125	4.39e-06	14725	0.00143016	14725	20.7554
rs17154027	A	G	-0.0558	0.6302	8	0.0121	4e-06	14288	0.00148642	14288	20.7628
rs11065264	T	G	0.0569	0.5251	12	0.0123	3.73e-06	12848	0.00166312	12848	20.7763
rs636479	A	G	0.0548	0.3757	11	0.0119	4.12e-06	14731	0.0014377	14731	20.7784
rs12047801	T	C	0.0783	0.174	1	0.0171	4.67e-06	11785	0.00177625	11785	20.802
rs9455923	A	G	0.0537	0.4261	6	0.0115	3.02e-06	14734	0.00147791	14734	20.8066
rs138311590	A	G	-0.0811	0.84	4	0.0176	4.07e-06	11758	0.00180291	11758	20.8209
rs12338549	T	C	-0.0851	0.1096	9	0.0186	4.76e-06	14719	0.00142035	14719	20.8314
rs2631360	A	G	0.0597	0.5481	5	0.0128	3.1e-06	11780	0.00184355	11780	20.8315
rs1153572	T	C	-0.0548	0.5866	3	0.0119	4.12e-06	14286	0.00148243	14286	20.8347
rs10892466	C	G	0.0808	0.1236	11	0.0175	3.89e-06	14732	0.00144516	14732	20.8637
rs11877350	A	G	0.0538	0.4265	18	0.0117	4.26e-06	14728	0.00143379	14728	20.8808
rs4664334	T	C	0.0541	0.5003	2	0.0118	4.55e-06	14288	0.0014692	14288	20.9368
rs12517801	A	G	-0.0555	0.3609	5	0.0121	4.5e-06	14726	0.00142682	14726	20.9515
rs77493302	T	C	0.0853	0.8904	6	0.0185	4.01e-06	14743	0.00144013	14743	20.9637
rs1574847	C	G	-0.0637	0.2366	4	0.0139	4.59e-06	14287	0.00146802	14287	20.9697
rs62258077	T	C	-0.063	0.6603	3	0.013	1.26e-06	11762	0.00199306	11762	20.9763
rs2122155	A	G	-0.0538	0.5637	4	0.0117	4.26e-06	14717	0.00143486	14717	20.9801
rs712137	A	C	0.0563	0.6601	12	0.012	2.71e-06	14737	0.00149161	14737	20.9882
rs73590361	T	C	-0.0744	0.1517	12	0.0161	3.82e-06	14726	0.00144823	14726	21.0066
rs11115639	A	C	-0.0841	0.8864	12	0.0184	4.86e-06	14730	0.00141644	14730	21.0084
rs656739	A	G	0.0562	0.6566	7	0.0119	2.33e-06	14735	0.00151158	14735	21.0143
rs11880837	A	G	0.0583	0.3161	19	0.0127	4.42e-06	14288	0.00147292	14288	21.0249
rs9993874	A	G	-0.0582	0.4883	4	0.0125	3.22e-06	12403	0.00174506	12403	21.0267
rs3003450	T	G	0.0632	0.6627	1	0.0137	3.97e-06	11762	0.00180634	11762	21.0369
rs2853926	A	G	-0.0608	0.7392	6	0.0133	4.84e-06	14743	0.00141567	14743	21.0404
rs6845172	C	G	0.0778	0.8203	4	0.0162	1.57e-06	11772	0.0019557	11772	21.0408
rs11673125	T	C	-0.0585	0.296	19	0.0127	4.1e-06	14741	0.00143751	14741	21.052
rs2846299	A	G	0.0582	0.3022	11	0.0125	3.22e-06	14721	0.00147065	14721	21.0572
rs2814092	C	G	0.0624	0.6437	6	0.0135	3.8e-06	11792	0.00180885	11792	21.0954
rs61098036	A	G	-0.0856	0.8232	17	0.0187	4.7e-06	9891	0.00211443	9891	21.1371
rs34826779	T	G	0.063	0.248	8	0.0138	4.99e-06	14287	0.00145683	14287	21.1789
rs12476448	T	C	0.0536	0.4864	2	0.0115	3.15e-06	14737	0.00147212	14737	21.1813
rs13127297	A	G	0.0545	0.4095	4	0.0117	3.19e-06	14730	0.00147109	14730	21.1868
rs624605	T	G	0.0619	0.4196	11	0.0133	3.25e-06	11341	0.00190667	11341	21.2012
rs1432791	T	C	-0.0549	0.4357	5	0.0118	3.28e-06	14288	0.00151291	14288	21.2045
rs192337992	A	G	-0.1555	0.962	6	0.0334	3.23e-06	11978	0.00180664	11978	21.2095
rs17735284	A	T	0.0927	0.0922	11	0.0202	4.45e-06	14725	0.00142837	14725	21.2096
rs2497351	T	C	0.0668	0.2018	10	0.0145	4.09e-06	14736	0.00143837	14736	21.211
rs207311	T	C	0.0579	0.6697	4	0.0126	4.32e-06	14285	0.00147623	14285	21.2149
rs6535212	T	G	-0.0646	0.6861	4	0.0139	3.36e-06	11784	0.00182987	11784	21.2165
rs10042665	C	G	0.0583	0.3043	5	0.0122	1.76e-06	14727	0.00154842	14727	21.2213
rs10990301	A	T	0.085	0.8839	9	0.0186	4.88e-06	14296	0.0014589	14296	21.2276
rs11127419	T	C	0.0707	0.3559	2	0.0153	3.82e-06	9252	0.0023031	9252	21.2465
rs2847249	T	C	-0.0621	0.2605	18	0.0136	4.97e-06	14294	0.00145673	14294	21.2666
rs34925583	C	G	-0.0698	0.2595	18	0.0152	4.39e-06	11345	0.00185562	11345	21.2787
rs6452820	A	G	-0.0738	0.8367	5	0.0159	3.46e-06	14286	0.00150596	14286	21.291
rs1370215	T	C	-0.07	0.7417	18	0.0153	4.76e-06	11330	0.00184441	11330	21.3083
rs4974444	A	G	-0.0816	0.8717	3	0.0176	3.55e-06	14288	0.00150242	14288	21.3089
rs232928	T	C	0.0622	0.4128	12	0.0136	4.8e-06	11345	0.00184067	11345	21.3147
rs7512350	A	G	0.0921	0.1213	1	0.0201	4.6e-06	11771	0.00178079	11771	21.3195
rs10481754	T	C	-0.0548	0.4567	9	0.0119	4.12e-06	14296	0.00148139	14296	21.3336
rs186975	C	G	0.0554	0.382	2	0.0119	3.23e-06	14703	0.00147211	14703	21.3343
rs10191831	T	C	-0.0591	0.4361	2	0.0125	2.27e-06	12403	0.00179935	12403	21.3401
rs1001495	T	C	0.0983	0.9113	2	0.0215	4.83e-06	13650	0.00152931	13650	21.3535
rs34080302	T	G	0.0605	0.715	14	0.0131	3.87e-06	14296	0.00148993	14296	21.3547
rs139690	A	G	0.1104	0.9366	22	0.024	4.22e-06	14734	0.00143427	14734	21.3551
rs62272916	A	G	-0.0834	0.1182	3	0.0176	2.15e-06	14710	0.00152437	14710	21.3567
rs1356799	T	G	-0.069	0.7974	2	0.015	4.22e-06	13869	0.0015236	13869	21.3646
rs12005489	T	C	0.1509	0.0458	9	0.0322	2.78e-06	10725	0.00204391	10725	21.3843
rs4719850	T	C	-0.0548	0.5907	7	0.0118	3.42e-06	14726	0.00146263	14726	21.412
rs35435997	A	G	0.0915	0.1125	2	0.02	4.76e-06	12791	0.00163394	12791	21.4169
rs3806818	A	G	0.0707	0.1909	4	0.0153	3.82e-06	13853	0.00153924	13853	21.4205
rs1074669	A	G	-0.0548	0.5246	4	0.0119	4.12e-06	14286	0.00148243	14286	21.4279
rs9921181	A	G	-0.0606	0.4465	16	0.0128	2.2e-06	11786	0.00189849	11786	21.4287
rs4326078	A	C	-0.0728	0.2193	4	0.015	1.21e-06	11789	0.00199439	11789	21.4293
rs59772299	T	G	0.0627	0.7552	5	0.0133	2.43e-06	14730	0.00150672	14730	21.4395
rs6932751	A	G	0.054	0.5245	6	0.0116	3.24e-06	14730	0.00146923	14730	21.4531
rs3967170	A	G	0.0789	0.1353	3	0.017	3.46e-06	14721	0.00146131	14721	21.4713
rs1403742	A	T	-0.0567	0.371	20	0.0124	4.82e-06	14296	0.00146061	14296	21.4796
rs28667091	T	G	-0.0613	0.4117	4	0.0133	4.05e-06	11782	0.00180007	11782	21.4816
rs59872649	A	G	-0.1093	0.0652	2	0.0232	2.46e-06	14734	0.00150435	14734	21.4848
rs17078000	A	G	0.0609	0.7179	13	0.0128	1.96e-06	14286	0.00158226	14286	21.4899
rs741344	A	G	-0.06	0.7036	12	0.013	3.92e-06	14296	0.00148804	14296	21.4953
rs2906655	T	C	-0.0623	0.2503	7	0.0135	3.93e-06	14743	0.00144263	14743	21.5038
rs2554697	A	G	0.0627	0.6347	8	0.0134	2.88e-06	11782	0.00185513	11782	21.514
rs11930290	A	T	-0.1845	0.9748	4	0.0389	2.11e-06	12848	0.0017481	12848	21.5196
rs7570818	A	G	-0.0849	0.8857	2	0.0183	3.5e-06	14729	0.00145937	14729	21.5242
rs4317138	T	C	0.0585	0.6736	3	0.0127	4.1e-06	14288	0.00148303	14288	21.5307
rs34559191	T	C	0.0607	0.3088	19	0.0124	9.82e-07	13675	0.00174948	13675	21.5395
rs9295562	T	C	-0.0651	0.3144	6	0.0141	3.89e-06	11771	0.001808	11771	21.5417
rs11028036	A	G	0.0546	0.5707	11	0.0117	3.06e-06	14728	0.00147668	14728	21.5429
rs10211598	T	C	-0.0628	0.6354	2	0.0137	4.56e-06	11770	0.00178238	11770	21.5432
rs7806921	T	C	-0.0606	0.5366	7	0.0131	3.73e-06	11778	0.00181391	11778	21.5463
rs1563171	A	G	0.0592	0.7042	2	0.0127	3.14e-06	14740	0.00147217	14740	21.5497
rs12146346	T	G	0.0734	0.3902	10	0.0155	2.19e-06	8388	0.00266695	8388	21.5559
rs385697	T	C	0.0555	0.6126	6	0.0119	3.1e-06	14727	0.00147501	14727	21.5597
rs826688	A	T	-0.0592	0.3965	2	0.0125	2.18e-06	12835	0.00174476	12835	21.5601
rs12056343	T	G	-0.0761	0.7494	8	0.0166	4.55e-06	9894	0.00212006	9894	21.5637
rs12133241	T	G	0.0728	0.8345	1	0.0157	3.54e-06	14713	0.00145944	14713	21.5673
rs4290523	T	C	-0.0992	0.0942	17	0.0217	4.84e-06	12846	0.00162442	12846	21.6056
rs28852438	A	G	-0.068	0.2897	7	0.0148	4.34e-06	11336	0.0018591	11336	21.6097
rs1077965	A	G	-0.0546	0.5648	15	0.0118	3.71e-06	14731	0.0014515	14731	21.6177
rs11605127	C	G	-0.0629	0.7543	11	0.0137	4.41e-06	14730	0.00142921	14730	21.6303
rs6584485	T	C	0.0743	0.8362	10	0.0161	3.93e-06	14286	0.00148877	14286	21.6341
rs9967959	T	G	0.0718	0.1718	21	0.0152	2.32e-06	14731	0.00151262	14731	21.6395
rs57104839	A	G	0.0915	0.903	13	0.0196	3.04e-06	14736	0.00147696	14736	21.6416
rs9685374	A	G	-0.0618	0.2721	4	0.0134	3.99e-06	14286	0.00148686	14286	21.6429
rs962720	T	C	0.0558	0.5837	9	0.0119	2.74e-06	14287	0.00153683	14287	21.6487
rs4888966	C	G	-0.157	0.9683	16	0.0343	4.71e-06	14287	0.00146452	14287	21.6489
rs6920753	A	G	-0.0664	0.704	6	0.0144	4.01e-06	11762	0.00180476	11762	21.6489
rs3792790	A	C	0.0551	0.4736	5	0.012	4.4e-06	14288	0.00147363	14288	21.6585
rs28700215	T	C	-0.0626	0.5824	15	0.0136	4.17e-06	11344	0.00186454	11344	21.661
rs74849049	T	G	-0.0914	0.8992	3	0.02	4.88e-06	14286	0.00145998	14286	21.6644
rs114288486	T	C	0.1449	0.0363	1	0.0311	3.17e-06	14730	0.00147175	14730	21.6669
rs3742926	T	C	-0.0912	0.0978	14	0.0196	3.27e-06	14744	0.00146651	14744	21.6698
rs10024178	T	C	-0.0925	0.905	4	0.0199	3.35e-06	14716	0.00146625	14716	21.6798
rs7806274	T	C	-0.0755	0.1668	7	0.0161	2.74e-06	13667	0.0016067	13667	21.6854
rs60821320	A	C	-0.1083	0.0779	12	0.0232	3.04e-06	12852	0.00169294	12852	21.6889
rs138739860	T	G	0.1632	0.9648	21	0.0351	3.33e-06	11979	0.00180175	11979	21.7062
rs4703508	T	C	-0.1216	0.9334	5	0.026	2.91e-06	11789	0.0018523	11789	21.7091
rs2527856	T	C	0.0562	0.5989	7	0.0122	4.09e-06	14288	0.00148319	14288	21.711
rs1013434	T	C	-0.0732	0.2201	21	0.0158	3.61e-06	11783	0.00181859	11783	21.7117
rs4875579	C	G	-0.0741	0.8345	8	0.0158	2.73e-06	14296	0.00153639	14296	21.7122
rs697699	A	C	0.1098	0.0675	20	0.0237	3.61e-06	14288	0.00150019	14288	21.7149
rs76421506	A	G	0.0778	0.853	3	0.0168	3.64e-06	14286	0.00149913	14286	21.7153
rs9881117	A	G	-0.0656	0.3094	3	0.0141	3.28e-06	11791	0.00183272	11791	21.7201
rs13064825	T	C	0.056	0.4104	3	0.012	3.06e-06	14296	0.00152124	14296	21.7262
rs10832027	A	G	-0.0568	0.6474	11	0.012	2.21e-06	14734	0.00151849	14734	21.7312
rs13107325	T	C	0.1066	0.0697	4	0.0233	4.76e-06	14732	0.001419	14732	21.7392
rs8106345	A	G	0.0592	0.5179	19	0.0127	3.14e-06	12404	0.00174898	12404	21.7425
rs557933	A	C	-0.0553	0.4647	1	0.0118	2.78e-06	14287	0.00153511	14287	21.7667
rs841332	A	G	-0.0721	0.8286	1	0.0154	2.84e-06	14727	0.00148637	14727	21.7748
rs948962	A	C	0.0544	0.4764	11	0.0119	4.84e-06	14736	0.00141634	14736	21.7852
rs1705699	T	C	-0.0546	0.5447	8	0.0116	2.52e-06	14714	0.00150364	14714	21.7864
rs1976172	C	G	-0.0569	0.3525	3	0.012	2.12e-06	14732	0.00152404	14732	21.8021
rs7102957	T	C	-0.0803	0.8631	11	0.0173	3.46e-06	14288	0.00150582	14288	21.8021
rs62120726	A	G	0.0786	0.8077	2	0.0172	4.88e-06	11343	0.00183797	11343	21.8067
rs4360502	A	G	-0.0652	0.3445	1	0.0141	3.76e-06	11342	0.00188203	11342	21.814
rs10499604	T	C	0.058	0.3266	7	0.0125	3.48e-06	14730	0.00145968	14730	21.8254
rs1605333	C	G	-0.0601	0.6484	12	0.0124	1.25e-06	13237	0.00177179	13237	21.8329
rs2975421	T	G	-0.078	0.8529	8	0.017	4.47e-06	14288	0.00147144	14288	21.8426
rs74491711	A	G	0.1273	0.048	3	0.0278	4.67e-06	14735	0.00142121	14735	21.8524
rs73000965	A	T	0.0588	0.3111	11	0.0125	2.55e-06	14731	0.00150006	14731	21.8604
rs7583622	A	G	0.0748	0.2098	2	0.0161	3.38e-06	11769	0.00183101	11769	21.87
rs12110436	T	C	-0.136	0.0418	6	0.0297	4.67e-06	14743	0.00142043	14743	21.8731
rs75626299	C	G	0.1458	0.9638	9	0.0316	3.95e-06	14728	0.00144354	14728	21.8761
rs42279	T	C	0.0743	0.1598	5	0.0162	4.51e-06	14738	0.00142544	14738	21.8772
rs12711729	T	C	-0.0702	0.7336	2	0.0153	4.47e-06	11345	0.0018525	11345	21.8909
rs11242125	A	C	-0.0761	0.7246	5	0.0166	4.55e-06	9453	0.00221876	9453	21.895
rs3889401	A	G	0.0885	0.8624	6	0.0191	3.6e-06	11759	0.00182277	11759	21.8952
rs4655953	A	G	0.0565	0.3683	1	0.0121	3.02e-06	14722	0.00147903	14722	21.8974
rs847767	A	G	0.077	0.8533	6	0.0168	4.58e-06	14733	0.00142401	14733	21.8988
rs12416520	A	G	-0.0629	0.7492	10	0.0132	1.89e-06	14709	0.00154156	14709	21.8991
rs12092228	T	G	0.1508	0.0512	1	0.0327	4e-06	9892	0.00214574	9892	21.8995
rs12445031	C	G	-0.09	0.1382	16	0.0195	3.92e-06	11339	0.00187544	11339	21.9163
rs7718478	A	T	0.0639	0.7496	5	0.0138	3.65e-06	14288	0.00149859	14288	21.9317
rs7538845	C	G	0.0566	0.6032	1	0.0122	3.5e-06	14288	0.00150435	14288	21.9418
rs677925	T	C	-0.0668	0.7284	17	0.0143	2.99e-06	12411	0.00175542	12411	21.9476
rs6991332	T	C	-0.0579	0.6455	8	0.0119	1.14e-06	14286	0.0016546	14286	21.9491
rs72980022	A	G	0.0607	0.2813	2	0.0126	1.45e-06	14721	0.00157425	14721	21.9609
rs6498926	A	T	0.0616	0.3426	16	0.0134	4.29e-06	12844	0.00164288	12844	21.9879
rs35024691	C	G	-0.1008	0.0929	5	0.0219	4.17e-06	12825	0.0016494	12825	21.9966
rs62494116	T	C	0.0578	0.6636	8	0.0117	7.81e-07	14729	0.00165444	14729	21.9994
rs13384799	T	C	-0.0622	0.7266	2	0.0133	2.92e-06	14295	0.00152788	14295	22.0037
rs10745981	A	T	-0.0881	0.8739	12	0.0185	1.92e-06	12850	0.001762	12850	22.016
rs470841	T	C	0.0568	0.6369	18	0.0119	1.81e-06	14736	0.00154387	14736	22.0188
rs3745163	A	C	0.0674	0.2299	19	0.0145	3.35e-06	13669	0.00157843	13669	22.0195
rs10164255	T	G	0.0556	0.408	18	0.0121	4.33e-06	14729	0.00143167	14729	22.0254
rs60277384	T	C	-0.0881	0.8922	5	0.019	3.54e-06	14742	0.00145651	14742	22.0399
rs9289590	T	C	-0.0652	0.7033	3	0.0142	4.4e-06	12404	0.00169703	12404	22.0418
rs34519991	T	C	0.0555	0.5073	18	0.012	3.75e-06	14296	0.00149424	14296	22.0438
rs2990246	C	G	-0.0566	0.4028	1	0.012	2.4e-06	14286	0.00155505	14286	22.0491
rs10403201	A	G	-0.0601	0.2925	19	0.0127	2.22e-06	14730	0.00151823	14730	22.0508
rs794007	T	C	0.0685	0.2406	4	0.0144	1.97e-06	12844	0.00175897	12844	22.0575
rs10903115	A	G	-0.0559	0.4429	1	0.0122	4.61e-06	14286	0.00146763	14286	22.0604
rs6750065	T	C	0.0628	0.7333	2	0.0134	2.78e-06	14286	0.0015353	14286	22.0686
rs2093446	C	G	0.0606	0.3	9	0.0129	2.63e-06	14288	0.00154236	14288	22.0686
rs4365726	A	G	-0.0777	0.1504	4	0.0166	2.86e-06	14287	0.00153137	14287	22.0742
rs8051133	A	G	-0.1079	0.0691	16	0.0236	4.83e-06	14729	0.00141739	14729	22.0912
rs150524893	A	G	0.2554	0.9848	8	0.0552	3.71e-06	11298	0.00189155	11298	22.1023
rs1965399	A	G	-0.1312	0.9544	3	0.028	2.79e-06	14736	0.00148794	14736	22.1088
rs117265389	C	G	0.1734	0.0256	16	0.0377	4.24e-06	14733	0.00143404	14733	22.1304
rs17340161	A	G	-0.0873	0.8494	5	0.0189	3.86e-06	11330	0.0018799	11330	22.1308
rs4772260	T	C	0.0619	0.5736	13	0.0135	4.54e-06	11790	0.00178033	11790	22.1357
rs55896747	T	C	0.1129	0.9372	16	0.0244	3.71e-06	14734	0.00145116	14734	22.1372
rs10780690	T	G	0.0557	0.5265	9	0.012	3.46e-06	14296	0.00150501	14296	22.1455
rs79110990	A	G	0.073	0.1762	9	0.0156	2.88e-06	14295	0.00152971	14295	22.1462
rs11220506	A	G	-0.0702	0.1876	11	0.0147	1.79e-06	14729	0.00154616	14729	22.1551
rs71363004	C	G	0.2181	0.9802	18	0.0466	2.87e-06	11982	0.00182511	11982	22.1606
rs2108621	T	C	0.0581	0.3565	19	0.0126	4.01e-06	14296	0.00148529	14296	22.1726
rs1609310	T	G	-0.0557	0.5136	15	0.012	3.46e-06	14286	0.00150606	14286	22.176
rs286605	T	G	0.0623	0.5891	5	0.0131	1.98e-06	11793	0.00191448	11793	22.1972
rs116007066	A	G	-0.2101	0.025	4	0.0441	1.9e-06	10295	0.00220027	10295	22.1975
rs11709039	T	C	0.0781	0.856	3	0.0168	3.34e-06	14743	0.00146393	14743	22.1998
rs7225483	T	G	0.0671	0.486	17	0.0143	2.7e-06	9849	0.002231	9849	22.2002
rs113674769	T	G	-0.1142	0.074	8	0.025	4.92e-06	12404	0.00167969	12404	22.2062
rs12367368	T	G	0.0861	0.1146	12	0.0186	3.67e-06	14744	0.00145142	14744	22.2111
rs7966257	C	G	-0.0819	0.1335	12	0.0178	4.2e-06	14295	0.00147898	14295	22.215
rs61875680	A	G	-0.0758	0.1611	10	0.0158	1.61e-06	14287	0.00160859	14287	22.2192
rs7664024	T	C	-0.0718	0.185	4	0.0153	2.69e-06	14288	0.00153917	14288	22.2431
rs59446445	A	G	0.1741	0.0321	5	0.038	4.61e-06	11790	0.00177753	11790	22.2445
rs143181662	T	C	0.0719	0.5043	7	0.0156	4.05e-06	8587	0.00246828	8587	22.2464
rs117117000	A	G	0.1586	0.961	8	0.0333	1.91e-06	11784	0.0019216	11784	22.2568
rs2712427	A	G	0.0626	0.4935	3	0.0134	2.99e-06	11345	0.00192033	11345	22.2651
rs60306270	A	G	-0.0886	0.1398	16	0.0191	3.51e-06	11781	0.00182347	11781	22.2809
rs2835916	C	G	-0.0564	0.3876	21	0.012	2.6e-06	14735	0.00149711	14735	22.282
rs12520287	T	C	-0.1014	0.9175	5	0.0221	4.47e-06	14296	0.00147061	14296	22.2842
rs9946923	T	C	0.172	0.9707	18	0.0376	4.77e-06	13230	0.00157943	13230	22.298
rs389239	A	G	-0.0574	0.6162	6	0.0125	4.39e-06	14296	0.00147302	14296	22.3106
rs1671812	T	C	0.0621	0.6316	11	0.0132	2.54e-06	12412	0.00178029	12412	22.3114
rs10734292	A	G	0.123	0.067	11	0.0267	4.09e-06	11776	0.00179921	11776	22.3122
rs75685422	T	C	0.0879	0.1139	14	0.0186	2.29e-06	14287	0.00156097	14287	22.3137
rs566450266	T	G	0.0652	0.3356	6	0.0142	4.4e-06	11759	0.00178996	11759	22.3304
rs56268787	T	C	-0.0936	0.0955	3	0.0203	4.01e-06	14737	0.00144073	14737	22.3358
rs13418255	A	G	0.0701	0.7233	2	0.0153	4.61e-06	11345	0.00184724	11345	22.3551
rs7642750	A	C	0.0935	0.8764	3	0.02	2.94e-06	11788	0.00185094	11788	22.3647
rs17734417	T	C	-0.1225	0.9466	14	0.0265	3.79e-06	14723	0.00144948	14723	22.3669
rs3802266	A	G	0.0555	0.5633	8	0.0118	2.56e-06	14740	0.00149876	14740	22.3685
rs851612	A	G	-0.1182	0.9405	19	0.0257	4.24e-06	14286	0.00147869	14286	22.3702
rs6917605	T	C	0.0554	0.4457	6	0.0116	1.79e-06	14733	0.00154596	14733	22.3732
rs73171545	A	G	-0.0861	0.1199	22	0.0187	4.14e-06	14286	0.00148194	14286	22.383
rs4700382	T	C	-0.063	0.2698	5	0.0136	3.62e-06	14295	0.00149909	14295	22.3871
rs12863903	T	C	-0.0857	0.1597	13	0.018	1.93e-06	11345	0.00199444	11345	22.4035
rs142421172	A	G	0.1439	0.044	1	0.031	3.45e-06	12840	0.00167561	12840	22.4035
rs9496445	T	C	0.0853	0.1545	6	0.0181	2.44e-06	11768	0.00188405	11768	22.4091
rs78035061	A	C	0.1039	0.0787	6	0.0222	2.87e-06	14295	0.00153016	14295	22.4099
rs13303278	A	C	-0.0664	0.5539	1	0.0144	4.01e-06	10265	0.00206746	10265	22.4105
rs10837780	T	C	0.1191	0.9413	11	0.026	4.63e-06	14288	0.00146666	14288	22.4291
rs11150539	T	C	-0.056	0.4938	16	0.0119	2.53e-06	14287	0.00154785	14287	22.4306
rs6420556	T	C	-0.0736	0.1755	18	0.0158	3.19e-06	14288	0.0015166	14288	22.4308
rs181816009	A	G	-0.1603	0.0378	6	0.0342	2.77e-06	11985	0.00183001	11985	22.4405
rs77210320	A	T	0.1673	0.9648	8	0.0356	2.61e-06	11786	0.00187062	11786	22.4451
rs117538197	T	C	0.1213	0.0695	17	0.0261	3.36e-06	11774	0.00183145	11774	22.4456
rs2281532	T	C	-0.0698	0.7983	20	0.0151	3.79e-06	14286	0.00149368	14286	22.4463
rs9614693	T	C	0.0826	0.1679	22	0.0177	3.06e-06	11763	0.00184827	11763	22.4641
rs4682862	A	G	0.0576	0.6154	3	0.0122	2.34e-06	14285	0.00155822	14285	22.4669
rs74852566	T	G	-0.1999	0.0244	10	0.0431	3.52e-06	11789	0.0018217	11789	22.4671
rs1536565	A	G	-0.1244	0.9481	1	0.0264	2.45e-06	14735	0.00150483	14735	22.4722
rs7600322	T	C	0.057	0.5214	2	0.0118	1.36e-06	13849	0.00168228	13849	22.4897
rs2837988	A	C	0.0576	0.3578	21	0.0118	1.05e-06	14733	0.0016149	14733	22.4947
rs7750544	T	C	-0.0773	0.165	6	0.0164	2.44e-06	13644	0.00162587	13644	22.4985
rs851850	A	G	-0.0777	0.846	6	0.0163	1.87e-06	14288	0.00158806	14288	22.5091
rs111476793	A	G	0.0869	0.1344	4	0.019	4.79e-06	12800	0.00163185	12800	22.5264
rs13336496	A	C	0.0936	0.8755	16	0.0203	4.01e-06	11780	0.00180179	11780	22.5377
rs4877818	T	G	0.0625	0.5188	9	0.0134	3.1e-06	11538	0.00188225	11538	22.5434
rs5007364	T	C	0.0769	0.7969	9	0.0164	2.75e-06	11760	0.00186647	11760	22.5508
rs867063	T	C	0.1175	0.078	6	0.0255	4.07e-06	11337	0.00186965	11337	22.5536
rs3218587	A	G	0.1364	0.0429	6	0.0294	3.49e-06	14744	0.00145795	14744	22.5576
rs6479556	T	G	0.07	0.8064	9	0.0148	2.25e-06	14728	0.0015168	14728	22.5648
rs4767214	T	C	0.062	0.5326	12	0.013	1.85e-06	11772	0.00192878	11772	22.569
rs10043030	T	C	-0.1179	0.0613	5	0.0248	1.99e-06	14091	0.00160158	14091	22.5746
rs7019909	T	C	-0.0897	0.1102	9	0.0193	3.36e-06	14288	0.00150974	14288	22.578
rs1208181	T	C	-0.079	0.8309	7	0.0166	1.95e-06	12855	0.00175901	12855	22.581
rs2004100	T	C	0.0675	0.2492	8	0.0147	4.39e-06	13224	0.00159215	13224	22.5813
rs60141220	A	G	-0.0777	0.1703	1	0.0165	2.49e-06	13221	0.00167474	13221	22.5917
rs7227917	A	G	-0.0872	0.8823	18	0.0185	2.43e-06	14286	0.00155298	14286	22.5939
rs1760941	A	C	0.0657	0.7591	14	0.0142	3.71e-06	14295	0.00149548	14295	22.5999
rs12367122	A	G	0.0739	0.1756	12	0.0159	3.35e-06	14284	0.00151025	14284	22.6182
rs1920106	T	C	0.0633	0.3948	7	0.0132	1.62e-06	11792	0.0019467	11792	22.6183
rs11085155	A	G	-0.0811	0.1772	19	0.0176	4.07e-06	11774	0.00180046	11774	22.6211
rs55793562	A	G	0.0924	0.8711	6	0.0199	3.43e-06	11781	0.00182699	11781	22.6275
rs9381118	T	C	0.0643	0.2577	6	0.0136	2.27e-06	14285	0.00156259	14285	22.6283
rs2856226	T	C	-0.0995	0.8975	17	0.0214	3.33e-06	12404	0.00174009	12404	22.6317
rs7275493	T	C	-0.0572	0.6243	21	0.0119	1.53e-06	14727	0.00156661	14727	22.6349
rs2477954	T	C	-0.058	0.6211	10	0.012	1.34e-06	14286	0.0016328	14286	22.6522
rs7620568	A	G	-0.0856	0.1397	3	0.0179	1.73e-06	12846	0.00177733	12846	22.6616
rs112206094	A	T	-0.0934	0.1258	9	0.0201	3.37e-06	11792	0.00182807	11792	22.6654
rs74157668	T	C	0.1574	0.0404	10	0.0343	4.46e-06	11781	0.00178458	11781	22.6702
rs10792444	T	C	-0.0865	0.8838	11	0.0181	1.76e-06	14732	0.0015481	14732	22.6722
rs1645331	C	G	0.097	0.8419	19	0.0206	2.49e-06	9033	0.00244911	9033	22.6773
rs12928188	A	T	-0.0658	0.2312	16	0.0134	9.09e-07	14715	0.00163618	14715	22.6805
rs73176827	T	C	-0.1045	0.0762	7	0.022	2.03e-06	14733	0.00152929	14733	22.6828
rs140886020	A	G	0.1619	0.0381	15	0.0351	3.98e-06	11786	0.0018022	11786	22.6833
rs6894241	A	C	-0.0656	0.2333	5	0.0137	1.68e-06	14715	0.00155593	14715	22.6855
rs72633250	A	C	0.0574	0.4025	15	0.0124	3.67e-06	14296	0.00149684	14296	22.6882
rs201229721	A	C	-0.1468	0.9396	9	0.0309	2.03e-06	9257	0.00243277	9257	22.6935
rs75129390	A	T	0.0743	0.632	7	0.0158	2.57e-06	8817	0.00250238	8817	22.694
rs4877075	A	G	0.0908	0.1411	9	0.0192	2.25e-06	11336	0.00196938	11336	22.6946
rs4367871	T	C	-0.0567	0.5587	10	0.0119	1.89e-06	14296	0.00158573	14296	22.6961
rs111674022	T	C	-0.0953	0.0967	1	0.0208	4.61e-06	14288	0.00146727	14288	22.7025
rs56023600	T	C	-0.0856	0.8764	9	0.0186	4.18e-06	14287	0.00148046	14287	22.7127
rs141192864	T	C	0.1016	0.0812	12	0.0213	1.84e-06	14728	0.00154267	14728	22.7169
rs10777251	A	G	-0.0767	0.1923	12	0.0166	3.83e-06	12411	0.00171748	12411	22.7186
rs72652073	C	G	0.058	0.3811	8	0.0125	3.48e-06	14296	0.00150393	14296	22.719
rs78449258	A	G	-0.2001	0.9804	9	0.0428	2.94e-06	14744	0.00148049	14744	22.72
rs12174864	A	G	-0.0582	0.6254	6	0.0121	1.51e-06	14295	0.00161603	14295	22.7203
rs66613644	T	C	-0.0826	0.1699	13	0.0165	5.56e-07	11787	0.00212197	11787	22.7238
rs234592	A	G	-0.0635	0.5456	14	0.0136	3.02e-06	11345	0.00191826	11345	22.7241
rs10842189	T	C	-0.08	0.8156	12	0.0173	3.76e-06	11784	0.00181168	11784	22.725
rs118115625	T	C	0.1703	0.0344	12	0.0362	2.55e-06	11778	0.00187585	11778	22.7327
rs12766137	C	G	0.0709	0.8109	10	0.0149	1.95e-06	14726	0.00153542	14726	22.7341
rs74764632	A	T	0.1349	0.9557	16	0.0294	4.47e-06	14734	0.00142708	14734	22.7358
rs17256492	T	C	-0.0751	0.7694	14	0.0162	3.56e-06	11345	0.00189104	11345	22.7467
rs80137559	T	C	0.2347	0.9822	10	0.0511	4.37e-06	11791	0.0017862	11791	22.7505
rs61782461	T	C	-0.2176	0.9829	1	0.0471	3.84e-06	14286	0.00149203	14286	22.7717
rs116443177	T	C	0.0827	0.1595	2	0.0173	1.75e-06	12403	0.00183934	12403	22.7821
rs576004227	A	T	0.1597	0.9615	4	0.0345	3.67e-06	12045	0.00177609	12045	22.7827
rs1259355	A	G	0.0569	0.4361	12	0.0119	1.74e-06	14287	0.00159792	14287	22.7832
rs906401	T	C	0.0941	0.9034	18	0.02	2.54e-06	14729	0.0015009	14729	22.7957
rs7742625	C	G	0.0691	0.6997	6	0.0148	3.03e-06	11345	0.0019181	11345	22.8062
rs56131468	A	G	0.0833	0.1323	10	0.0178	2.87e-06	14296	0.00152979	14296	22.8084
rs1963491	C	G	0.1081	0.905	8	0.023	2.6e-06	11334	0.00194555	11334	22.8157
rs35370544	T	G	0.1741	0.047	4	0.0364	1.73e-06	8385	0.00272152	8385	22.8244
rs112884138	T	C	-0.0976	0.0892	4	0.0209	3.01e-06	14728	0.0014787	14728	22.8284
rs76913603	A	G	-0.1741	0.967	5	0.0379	4.36e-06	11782	0.00178812	11782	22.8325
rs11199541	T	C	0.1548	0.0334	10	0.0339	4.96e-06	14736	0.00141321	14736	22.8328
rs10988407	A	G	0.0777	0.2002	9	0.0167	3.28e-06	11791	0.00183289	11791	22.8368
rs35478654	T	C	-0.148	0.0367	3	0.0312	2.1e-06	14725	0.001526	14725	22.8376
rs10978641	A	T	0.0649	0.7462	9	0.014	3.56e-06	14296	0.00150116	14296	22.8409
rs34246740	T	C	-0.0721	0.2619	11	0.0156	3.8e-06	11344	0.00187981	11344	22.841
rs407595	A	C	0.0697	0.2073	5	0.0147	2.12e-06	14287	0.00157133	14287	22.8443
rs12433317	A	G	0.0571	0.4282	14	0.012	1.95e-06	14288	0.00158238	14288	22.8453
rs77792454	T	C	-0.1166	0.1064	6	0.0255	4.82e-06	8817	0.00236628	8817	22.8485
rs2161465	A	T	-0.0715	0.2479	16	0.0152	2.55e-06	11966	0.00184606	11966	22.8507
rs7625643	A	G	0.0611	0.5605	3	0.0129	2.18e-06	12404	0.00180562	12404	22.8527
rs13167439	T	C	-0.0903	0.89	5	0.0193	2.89e-06	14295	0.00152923	14295	22.8563
rs4804148	T	C	-0.0619	0.7187	19	0.0125	7.35e-07	14734	0.00166179	14734	22.8593
rs8015296	C	G	-0.1162	0.0991	14	0.0253	4.37e-06	9461	0.00222515	9461	22.8605
rs2425640	A	G	-0.0583	0.3511	20	0.0123	2.14e-06	14741	0.00152194	14741	22.8621
rs34791102	A	G	0.1238	0.0534	9	0.0265	2.99e-06	14735	0.00147916	14735	22.8636
rs17302	T	G	-0.0625	0.2875	7	0.013	1.53e-06	14288	0.00161533	14288	22.8991
rs80348644	T	C	0.1546	0.0336	4	0.0332	3.21e-06	14734	0.00146975	14734	22.9024
rs7406537	A	G	-0.0643	0.4553	17	0.0139	3.73e-06	11149	0.00191603	11149	22.9064
rs111764025	C	G	0.1095	0.9304	8	0.0238	4.21e-06	14731	0.00143508	14731	22.9079
rs66755903	A	G	-0.0752	0.2321	8	0.0162	3.45e-06	11345	0.00189607	11345	22.9113
rs2341294	A	G	-0.1318	0.0716	5	0.028	2.51e-06	9900	0.00223355	9900	22.9119
rs10910814	C	G	0.1919	0.0407	1	0.0417	4.19e-06	7953	0.00265645	7953	22.9298
rs4893	A	G	0.1471	0.9627	19	0.0313	2.61e-06	14735	0.00149691	14735	22.9309
rs118116993	A	T	0.0957	0.0969	6	0.0197	1.19e-06	14286	0.00164939	14286	22.933
rs7137942	A	G	-0.0637	0.6502	12	0.0133	1.67e-06	12404	0.00184621	12404	22.9335
rs4993886	A	T	-0.079	0.6759	8	0.0162	1.08e-06	8371	0.00283347	8371	22.9461
rs4278412	C	G	0.1978	0.0203	1	0.0413	1.67e-06	14725	0.00155554	14725	22.948
rs10242459	A	G	0.0729	0.8219	7	0.0154	2.2e-06	14729	0.00151928	14729	22.9487
rs1514964	T	C	-0.1263	0.9486	1	0.0264	1.72e-06	14734	0.00155118	14734	22.952
rs6453962	T	C	-0.0559	0.4699	6	0.0117	1.77e-06	14732	0.00154731	14732	22.9666
rs13147502	A	G	-0.0609	0.5964	4	0.0127	1.62e-06	12843	0.00178752	12843	22.9683
rs79359257	T	C	0.073	0.8152	5	0.0156	2.88e-06	14288	0.00153046	14288	22.9747
rs7610704	T	C	-0.0568	0.4644	3	0.012	2.21e-06	14295	0.00156506	14295	22.9763
rs7595241	C	G	0.0615	0.6941	2	0.013	2.24e-06	14288	0.00156413	14288	22.9821
rs10233998	T	G	0.131	0.0604	7	0.0286	4.64e-06	11785	0.00177739	11785	22.9962
rs7138836	A	T	-0.0982	0.1141	12	0.0207	2.1e-06	11775	0.00190794	11775	22.9963
rs7820135	T	C	-0.0747	0.8321	8	0.0155	1.44e-06	14730	0.00157453	14730	22.9995
rs369482528	A	G	-0.0988	0.1585	2	0.0213	3.51e-06	8813	0.00243596	8813	23.003
rs554604740	A	G	0.1926	0.0286	12	0.0401	1.56e-06	11149	0.00206523	11149	23.0229
rs77595989	T	G	0.1696	0.9648	12	0.0371	4.84e-06	11767	0.00177313	11767	23.0305
rs143420877	T	C	0.1447	0.0388	8	0.0303	1.79e-06	14729	0.0015462	14729	23.0359
rs143400203	T	C	0.1812	0.0244	7	0.0392	3.79e-06	14722	0.00144946	14722	23.046
rs7858310	A	G	0.0707	0.7165	9	0.0152	3.3e-06	11336	0.0019052	11336	23.0624
rs7401175	A	T	0.0892	0.2392	14	0.0195	4.78e-06	7943	0.0026281	7943	23.0635
rs112126444	A	G	-0.0927	0.1012	3	0.0199	3.19e-06	14735	0.0014707	14735	23.0677
rs2138380	A	G	0.0882	0.8717	2	0.0182	1.26e-06	13239	0.00177107	13239	23.0731
rs12290350	T	C	-0.0689	0.2168	11	0.0145	2.02e-06	14295	0.00157722	14295	23.0794
rs12599620	T	C	-0.0726	0.7391	16	0.0153	2.08e-06	11336	0.00198265	11336	23.0859
rs2502347	T	C	-0.077	0.2195	1	0.0167	4.01e-06	11345	0.00187071	11345	23.0903
rs2281119	T	C	-0.0873	0.1204	22	0.019	4.33e-06	14284	0.00147601	14284	23.092
rs28444486	A	G	0.0636	0.7378	22	0.0136	2.92e-06	14735	0.00148218	14735	23.0934
rs9507462	A	G	-0.0626	0.4935	13	0.0133	2.52e-06	11767	0.00187947	11767	23.0935
rs75246422	T	C	-0.0951	0.1233	5	0.0201	2.23e-06	11793	0.00189494	11793	23.0997
rs73194812	A	G	0.1821	0.9758	21	0.0391	3.2e-06	14730	0.00147056	14730	23.1021
rs5769672	T	G	-0.1184	0.9406	22	0.0257	4.09e-06	14732	0.00143883	14732	23.1105
rs10446322	A	G	0.064	0.3961	3	0.0132	1.24e-06	11777	0.00199244	11777	23.1192
rs9691968	A	C	0.0646	0.2505	7	0.0134	1.43e-06	14735	0.001575	14735	23.1231
rs540456481	T	G	-0.2941	0.0124	8	0.0616	1.8e-06	10894	0.0020884	10894	23.1234
rs12895022	T	C	0.1091	0.0906	14	0.0236	3.78e-06	11774	0.00181212	11774	23.1348
rs4722985	T	C	-0.0626	0.709	7	0.0133	2.52e-06	14288	0.00154832	14288	23.1383
rs1839438	T	G	-0.0678	0.6393	8	0.0143	2.12e-06	10894	0.00205961	10894	23.1403
rs12188775	T	G	0.1213	0.9435	5	0.0247	9.06e-07	14737	0.00163406	14737	23.1512
rs17549820	T	C	0.0631	0.5622	4	0.0129	1e-06	11791	0.00202545	11791	23.1518
rs76708593	T	C	0.1024	0.9158	12	0.0222	3.98e-06	14296	0.00148626	14296	23.1526
rs116179073	T	C	-0.2481	0.0138	12	0.0537	3.84e-06	13800	0.00154461	13800	23.1565
rs141117375	T	C	-0.1519	0.0364	11	0.0331	4.45e-06	14286	0.00147221	14286	23.1578
rs72821405	T	C	-0.1014	0.0833	6	0.0217	2.97e-06	14727	0.00148067	14727	23.1588
rs552941568	A	C	0.1015	0.1166	14	0.0218	3.22e-06	10894	0.00198631	10894	23.1659
rs4951518	T	G	-0.215	0.9774	1	0.0457	2.54e-06	11323	0.00195124	11323	23.1665
rs6709159	A	G	0.0564	0.4434	2	0.0114	7.52e-07	14734	0.00165869	14734	23.1671
rs2523992	T	G	-0.075	0.8323	6	0.0152	8.05e-07	14734	0.0016499	14734	23.1691
rs7219205	A	G	0.0569	0.5023	17	0.0121	2.57e-06	14296	0.00154464	14296	23.1762
rs12227836	A	G	-0.0669	0.3517	12	0.014	1.77e-06	11336	0.00201066	11336	23.1793
rs79965992	A	G	0.1092	0.0823	2	0.0233	2.78e-06	12851	0.00170656	12851	23.1861
rs10178845	A	G	-0.0682	0.3043	2	0.0144	2.18e-06	11765	0.00190326	11765	23.2112
rs10792025	T	C	-0.0593	0.3383	11	0.0124	1.73e-06	14727	0.00155073	14727	23.2189
rs5001566	A	T	0.1215	0.0705	9	0.0265	4.54e-06	11982	0.00175163	11982	23.223
rs2418781	T	G	-0.1452	0.0401	10	0.0316	4.33e-06	14287	0.00147583	14287	23.2231
rs12259196	A	G	-0.075	0.1928	10	0.0148	4.03e-07	13244	0.00193555	13244	23.225
rs2738591	T	C	-0.063	0.5474	16	0.0133	2.17e-06	11789	0.00189998	11789	23.2268
rs6717478	A	T	0.1548	0.966	2	0.0338	4.65e-06	14742	0.001421	14742	23.2386
rs7202385	A	T	0.0746	0.6725	16	0.0157	2.02e-06	9460	0.00238146	9460	23.2422
rs34557923	T	G	0.2446	0.9819	10	0.0517	2.23e-06	10913	0.00204728	10913	23.2529
rs56240706	A	T	0.0919	0.8082	4	0.0193	1.92e-06	8861	0.00255283	8861	23.2569
rs36006983	T	C	-0.0728	0.7384	16	0.0153	1.95e-06	11341	0.00199269	11341	23.2641
rs78254232	T	C	-0.2108	0.9813	3	0.0456	3.79e-06	14248	0.00149785	14248	23.2711
rs2623960	T	C	0.0688	0.2204	6	0.0143	1.5e-06	14286	0.0016179	14286	23.2727
rs10091841	T	G	0.064	0.4945	8	0.0135	2.13e-06	11345	0.00197745	11345	23.2753
rs356283	T	G	0.0588	0.6475	1	0.0123	1.75e-06	14730	0.00154927	14730	23.2816
rs29630	T	C	-0.074	0.2493	5	0.0159	3.25e-06	11343	0.00190629	11343	23.293
rs55842014	A	G	-0.0638	0.3598	3	0.0131	1.11e-06	12404	0.00190887	12404	23.3
rs74127049	C	G	0.0603	0.608	1	0.0132	4.92e-06	13422	0.0015526	13422	23.3002
rs10894669	A	C	-0.0606	0.3129	11	0.0129	2.63e-06	14735	0.00149563	14735	23.3012
rs77507094	A	G	0.1965	0.9791	10	0.0429	4.64e-06	14726	0.00142287	14726	23.3046
rs55914821	A	G	0.0748	0.7583	17	0.0159	2.55e-06	11344	0.00194748	11344	23.3095
rs6442763	A	C	0.0648	0.4253	3	0.014	3.68e-06	11345	0.00188515	11345	23.3312
rs1129474	T	C	0.0573	0.5396	8	0.012	1.8e-06	14288	0.00159347	14288	23.3435
rs4593271	A	G	-0.0793	0.6301	5	0.0167	2.05e-06	7943	0.00283144	7943	23.3464
rs4811167	T	C	0.0632	0.5504	20	0.0134	2.4e-06	11793	0.00188302	11793	23.3549
rs834971	A	G	-0.0614	0.3002	1	0.0128	1.61e-06	14728	0.00156011	14728	23.3628
rs785900	T	C	0.0575	0.4446	9	0.0118	1.1e-06	14288	0.00165936	14288	23.3648
rs1878359	A	G	0.0626	0.719	8	0.0126	6.76e-07	14740	0.00167202	14740	23.3744
rs72847212	T	C	-0.0721	0.7926	11	0.015	1.53e-06	13659	0.00168888	13659	23.3809
rs75869070	A	G	0.1151	0.936	14	0.0239	1.47e-06	14715	0.00157387	14715	23.3899
rs2157876	T	G	-0.1133	0.0879	12	0.0239	2.13e-06	11343	0.00197767	11343	23.392
rs12949647	A	G	-0.0643	0.7287	17	0.0137	2.69e-06	14288	0.00153958	14288	23.3922
rs11738159	T	C	0.0577	0.4339	5	0.0119	1.24e-06	14288	0.00164298	14288	23.4038
rs563284470	A	G	0.1833	0.9694	3	0.0391	2.76e-06	11720	0.00187199	11720	23.4045
rs9968876	T	G	-0.1046	0.8991	6	0.0221	2.21e-06	11774	0.00189934	11774	23.4156
rs2283438	T	C	-0.0577	0.4351	15	0.012	1.52e-06	14288	0.00161576	14288	23.4188
rs333947	A	G	-0.0785	0.1578	1	0.0166	2.26e-06	14286	0.00156313	14286	23.4344
rs11242693	T	C	0.0637	0.3674	6	0.0135	2.38e-06	12404	0.00179201	12404	23.4363
rs62200304	A	C	-0.115	0.9336	20	0.0244	2.44e-06	14287	0.0015526	14287	23.4611
rs1203834	T	C	0.1174	0.069	16	0.0253	3.48e-06	13232	0.00162491	13232	23.469
rs56889120	A	G	0.097	0.8744	1	0.021	3.86e-06	11340	0.00187824	11340	23.4805
rs17779404	T	G	0.0674	0.7733	4	0.0138	1.04e-06	14723	0.00161779	14723	23.4844
rs140828666	A	G	-0.1474	0.9544	13	0.0322	4.7e-06	12401	0.00168719	12401	23.4925
rs77915710	A	G	-0.1436	0.0402	1	0.0304	2.32e-06	14742	0.0015115	14742	23.4928
rs76047473	T	C	0.1318	0.0482	10	0.0286	4.06e-06	14718	0.00144106	14718	23.4929
rs7538029	A	C	0.0775	0.2211	1	0.0165	2.64e-06	11335	0.00194288	11335	23.4935
rs115890206	A	G	0.232	0.9786	2	0.0502	3.81e-06	10403	0.00204929	10403	23.5007
rs9270229	T	C	0.1212	0.1501	6	0.0255	2e-06	6252	0.00360145	6252	23.5123
rs113153423	A	G	0.1913	0.972	8	0.0407	2.6e-06	11792	0.00187031	11792	23.5323
rs74607099	A	G	-0.1817	0.0248	4	0.0389	3e-06	14723	0.00147989	14723	23.546
rs3769274	A	G	0.0771	0.8403	2	0.0162	1.94e-06	14742	0.00153431	14742	23.5542
rs11126305	A	G	-0.0567	0.4624	2	0.0116	1.02e-06	14718	0.0016209	14718	23.559
rs404842	A	G	-0.0599	0.6433	16	0.0123	1.12e-06	14287	0.00165746	14287	23.5611
rs4766797	A	G	-0.0574	0.4935	12	0.0117	9.3e-07	14288	0.00168194	14288	23.5693
rs61863416	A	G	0.136	0.9427	10	0.0283	1.54e-06	11774	0.00195796	11774	23.5697
rs59538998	C	G	-0.1188	0.0622	1	0.0258	4.13e-06	14295	0.00148124	14295	23.5723
rs78652121	C	G	-0.1189	0.0697	4	0.026	4.81e-06	12838	0.0016266	12838	23.5763
rs11105725	T	C	-0.0683	0.3338	12	0.0147	3.38e-06	11345	0.00189956	11345	23.5826
rs144037665	A	C	-0.2779	0.9871	13	0.0603	4.05e-06	11969	0.00177169	11969	23.583
rs428324	T	C	0.0692	0.6047	18	0.0148	2.93e-06	10281	0.00212234	10281	23.5861
rs150015576	A	C	0.194	0.0217	3	0.0423	4.51e-06	14740	0.00142516	14740	23.5884
rs77502336	C	G	0.0679	0.318	11	0.0141	1.47e-06	11775	0.00196589	11775	23.5905
rs115938660	T	C	-0.2181	0.0215	5	0.0467	3.01e-06	11770	0.00185	11770	23.6001
rs117888068	T	C	0.219	0.9787	8	0.0472	3.49e-06	11783	0.00182402	11783	23.6047
rs2647400	C	G	0.0631	0.2784	6	0.013	1.21e-06	14734	0.00159667	14734	23.6054
rs17149396	C	G	0.1833	0.0307	7	0.04	4.59e-06	11789	0.0017784	11789	23.617
rs2691531	T	C	-0.0645	0.5986	7	0.0135	1.77e-06	11793	0.00193224	11793	23.6202
rs34174304	A	G	0.073	0.8157	20	0.0149	9.62e-07	14725	0.00162768	14725	23.6279
rs55885546	A	G	-0.2047	0.0245	8	0.044	3.28e-06	11778	0.00183457	11778	23.6335
rs57954386	C	G	-0.1248	0.0665	11	0.0259	1.45e-06	12201	0.00189968	12201	23.6352
rs559651	T	C	-0.0594	0.6496	8	0.0125	2.01e-06	14715	0.00153245	14715	23.6708
rs35833676	T	C	0.0804	0.1452	21	0.0166	1.28e-06	14732	0.00159002	14732	23.6741
rs11066309	A	G	0.0655	0.4172	12	0.0137	1.74e-06	11336	0.00201272	11336	23.6955
rs1415763	C	G	0.0757	0.1687	6	0.0157	1.42e-06	14731	0.00157592	14731	23.7119
rs4876407	T	G	-0.1391	0.9451	8	0.0299	3.28e-06	11788	0.00183294	11788	23.7123
rs111850948	A	G	-0.0843	0.1348	7	0.0181	3.2e-06	14286	0.00151631	14286	23.7171
rs28515912	A	C	-0.0723	0.6969	17	0.0149	1.22e-06	10723	0.00219137	10723	23.7279
rs9262670	T	C	0.0717	0.2343	6	0.0146	9.06e-07	12842	0.00187479	12842	23.7283
rs12472785	C	G	-0.074	0.758	2	0.0153	1.32e-06	11792	0.00198019	11792	23.7337
rs704	A	G	-0.0635	0.4705	17	0.0127	5.73e-07	11793	0.00211578	11793	23.7371
rs74956615	A	T	-0.1358	0.0495	19	0.0294	3.86e-06	13671	0.00155844	13671	23.7617
rs12648080	A	G	0.072	0.8077	4	0.0146	8.16e-07	14743	0.00164709	14743	23.7767
rs9669611	T	C	0.0703	0.2853	12	0.015	2.78e-06	11783	0.00186096	11783	23.7916
rs74992559	A	G	0.1725	0.0351	10	0.0367	2.6e-06	11784	0.0018716	11784	23.7954
rs2034246	A	C	0.0582	0.5677	5	0.012	1.23e-06	14296	0.00164292	14296	23.8044
rs1608554	A	G	0.0598	0.656	7	0.0122	9.5e-07	14733	0.00162833	14733	23.8138
rs148797749	A	G	-0.1705	0.036	6	0.0361	2.32e-06	11785	0.00188954	11785	23.8227
rs370203222	C	G	0.1059	0.1002	7	0.0222	1.84e-06	11759	0.00193174	11759	23.8238
rs148549227	T	C	0.1088	0.0889	3	0.0228	1.82e-06	12403	0.00183288	12403	23.8257
rs12726054	A	G	0.109	0.0734	1	0.0228	1.75e-06	14721	0.00155036	14721	23.8261
rs79759094	A	G	-0.1163	0.0638	4	0.0251	3.6e-06	14728	0.00145578	14728	23.8323
rs28689968	T	C	0.0918	0.1074	17	0.0184	6.07e-07	14733	0.00168688	14733	23.8403
rs10744409	A	G	0.064	0.4447	12	0.0131	1.03e-06	11764	0.00202514	11764	23.8421
rs78594373	T	C	-0.1271	0.0671	2	0.0273	3.23e-06	11767	0.00183897	11767	23.8424
rs181409232	A	C	-0.2224	0.0191	6	0.0479	3.43e-06	12846	0.0016756	12846	23.8486
rs11630708	T	C	-0.2102	0.9766	15	0.0443	2.09e-06	11788	0.00190661	11788	23.8491
rs7619350	A	G	0.0986	0.118	3	0.0201	9.32e-07	11764	0.0020417	11764	23.8504
rs114359340	A	G	-0.1881	0.9747	1	0.0405	3.41e-06	13651	0.00157791	13651	23.8593
rs112317147	T	C	-0.1441	0.0534	2	0.0309	3.11e-06	11344	0.00191377	11344	23.8599
rs1133851	A	G	-0.0664	0.2533	18	0.0142	2.92e-06	14286	0.00152843	14286	23.8628
rs2280441	A	G	-0.1443	0.0405	15	0.0312	3.75e-06	14735	0.00144978	14735	23.8813
rs145793996	A	G	-0.2278	0.9801	11	0.0492	3.66e-06	11779	0.00181699	11779	23.8878
rs4459616	T	C	0.14	0.0658	18	0.0294	1.92e-06	9899	0.00228594	9899	23.9058
rs143019966	T	C	0.2122	0.9751	13	0.0451	2.54e-06	10913	0.00202485	10913	23.9103
rs17345759	A	C	-0.1134	0.9301	7	0.0245	3.68e-06	14287	0.00149749	14287	23.926
rs66624860	T	C	0.0681	0.2791	8	0.0143	1.91e-06	12799	0.00176907	12799	23.9265
rs73151926	T	C	0.1063	0.0805	22	0.0229	3.45e-06	14286	0.00150623	14286	23.9343
rs10142466	A	G	0.057	0.49	14	0.0109	1.7e-07	14721	0.00185444	14721	23.9403
rs138408096	A	G	-0.2007	0.0206	15	0.0423	2.09e-06	14721	0.00152712	14721	23.9628
rs1516478	T	C	0.1479	0.0386	3	0.0322	4.37e-06	14741	0.00142934	14741	23.968
rs79086127	T	C	-0.2096	0.0195	4	0.045	3.2e-06	14247	0.00152067	14247	23.9711
rs12779465	A	C	-0.0698	0.2969	10	0.015	3.27e-06	11768	0.00183697	11768	23.9818
rs2245786	A	G	-0.0599	0.6525	20	0.0131	4.82e-06	14721	0.00141846	14721	23.9886
rs115455827	A	G	0.1447	0.9489	5	0.0305	2.09e-06	11792	0.00190544	11792	23.9886
rs10870773	A	G	-0.0816	0.8025	13	0.0171	1.82e-06	11345	0.0020035	11345	23.9921
rs73166403	T	C	-0.092	0.1114	7	0.02	4.22e-06	14296	0.00147815	14296	23.9927
rs75710908	A	G	0.1586	0.9665	21	0.0341	3.3e-06	14708	0.00146881	14708	23.9931
rs62286554	T	C	-0.091	0.8498	3	0.019	1.67e-06	11335	0.00202001	11335	24.0084
rs7125631	T	C	-0.0609	0.6543	11	0.0128	1.96e-06	14288	0.00158204	14288	24.0094
rs2306969	A	G	0.0674	0.2338	19	0.0141	1.75e-06	14739	0.0015481	14739	24.0244
rs28424593	A	T	-0.1311	0.9501	3	0.0279	2.62e-06	14722	0.00149775	14722	24.0282
rs132210	T	C	-0.0686	0.3408	22	0.0141	1.14e-06	11344	0.00208264	11344	24.0328
rs142889372	C	G	-0.2835	0.0106	4	0.0606	2.89e-06	14238	0.00153499	14238	24.04
rs11202989	T	C	-0.0995	0.1219	10	0.0212	2.69e-06	11336	0.00193976	11336	24.0729
rs117977288	T	G	-0.1546	0.9553	16	0.0316	9.96e-07	11784	0.00202742	11784	24.0992
rs438811	T	C	0.0669	0.2405	19	0.0138	1.25e-06	14720	0.00159424	14720	24.1037
rs112062276	T	G	0.1203	0.0601	6	0.0249	1.36e-06	14733	0.00158202	14733	24.1246
rs6582666	C	G	-0.1288	0.9341	12	0.0265	1.17e-06	11791	0.00199983	11791	24.1271
rs35590112	T	C	0.0803	0.1851	22	0.0166	1.32e-06	12386	0.00188597	12386	24.1367
rs7611785	A	G	0.0941	0.103	3	0.0198	2.01e-06	14736	0.0015306	14736	24.1474
rs73209015	A	T	-0.0913	0.1104	8	0.0189	1.36e-06	14728	0.00158214	14728	24.1508
rs77853517	T	C	-0.1048	0.8961	3	0.0217	1.37e-06	11787	0.00197522	11787	24.1515
rs1072074	A	G	-0.0649	0.5847	4	0.0141	4.17e-06	11785	0.0017948	11785	24.1524
rs17720330	C	G	-0.1982	0.0213	9	0.043	4.04e-06	14727	0.00144075	14727	24.1565
rs541944924	T	C	0.1673	0.0316	1	0.0358	2.97e-06	14080	0.00154886	14080	24.1574
rs9371716	T	C	-0.0919	0.1328	6	0.0193	1.92e-06	12412	0.00182369	12412	24.1878
rs2442752	T	C	-0.0589	0.6177	6	0.0117	4.8e-07	14743	0.00171627	14743	24.1925
rs112988802	T	C	-0.1396	0.9492	14	0.0293	1.89e-06	12851	0.0017636	12851	24.1941
rs4554017	T	C	0.0596	0.3904	4	0.0122	1.03e-06	14288	0.00166777	14288	24.1948
rs116315732	T	C	0.1988	0.0212	2	0.0402	7.6e-07	14734	0.00165729	14734	24.2029
rs167018	A	G	0.0657	0.4443	7	0.0136	1.36e-06	11336	0.00205483	11336	24.2096
rs2712255	A	G	0.0702	0.466	1	0.0147	1.79e-06	9849	0.00231063	9849	24.2104
rs368215473	A	G	0.1228	0.0941	22	0.0257	1.77e-06	9397	0.00242426	9397	24.2165
rs117698194	A	G	-0.1996	0.0224	15	0.0432	3.83e-06	13859	0.00153821	13859	24.2208
rs2050256	A	G	-0.0734	0.8126	1	0.0152	1.37e-06	14739	0.00157983	14739	24.2209
rs77303550	T	C	-0.0724	0.1946	16	0.0146	7.09e-07	14728	0.0016671	14728	24.236
rs305897	T	C	0.1185	0.0828	6	0.0249	1.95e-06	11341	0.00199341	11341	24.2361
rs332426	A	G	0.112	0.0899	19	0.0238	2.53e-06	11789	0.00187527	11789	24.2443
rs1050152	T	C	-0.0651	0.4122	5	0.0133	9.84e-07	11785	0.00202918	11785	24.2481
rs12629593	T	G	-0.0879	0.1209	3	0.0182	1.37e-06	14744	0.00157976	14744	24.2517
rs12201187	A	T	0.0676	0.2767	6	0.0138	9.65e-07	13245	0.00180868	13245	24.2679
rs143960014	A	G	0.1953	0.0228	12	0.0416	2.67e-06	14257	0.00154376	14257	24.2694
rs116782490	A	C	0.2298	0.9815	5	0.0488	2.49e-06	12633	0.00175251	12633	24.2696
rs16886503	A	T	0.2438	0.9824	8	0.0524	3.28e-06	11786	0.00183364	11786	24.2708
rs149458216	A	C	-0.2146	0.0182	16	0.047	4.97e-06	14725	0.00141401	14725	24.2714
rs143132666	A	C	-0.1934	0.0225	1	0.0406	1.9e-06	14734	0.00153791	14734	24.2783
rs414633	C	G	0.0656	0.7298	11	0.0134	9.8e-07	14286	0.00167502	14286	24.2837
rs78455659	A	G	0.1259	0.9273	12	0.0273	3.99e-06	11345	0.00187148	11345	24.2937
rs2870238	T	C	0.0574	0.4869	4	0.0114	4.78e-07	14736	0.0017177	14736	24.2958
rs12142504	T	C	0.0778	0.6951	1	0.0166	2.78e-06	9448	0.00231999	9448	24.2973
rs59356989	A	G	-0.0882	0.8432	5	0.0177	6.26e-07	11790	0.00210202	11790	24.2984
rs137887001	C	G	0.2235	0.9827	20	0.0486	4.25e-06	14288	0.00147819	14288	24.3053
rs2866626	C	G	-0.0597	0.6079	4	0.0121	8.06e-07	14285	0.00170145	14285	24.3089
rs201620545	A	G	-0.0849	0.8184	2	0.0168	4.34e-07	11327	0.00224999	11327	24.3162
rs7222922	T	C	-0.0882	0.1205	17	0.0182	1.26e-06	14726	0.00159249	14726	24.3183
rs112202639	A	G	-0.1609	0.9671	1	0.0336	1.68e-06	14744	0.00155311	14744	24.3266
rs116470923	T	C	-0.1975	0.0216	4	0.0427	3.74e-06	14736	0.00144987	14736	24.3317
rs74722523	T	C	0.3529	0.9914	10	0.076	3.43e-06	11437	0.00188201	11437	24.3355
rs80303768	A	G	-0.152	0.0371	21	0.0327	3.35e-06	14722	0.00146571	14722	24.3387
rs74111611	T	C	-0.1471	0.9603	12	0.0298	7.96e-07	14732	0.00165148	14732	24.3429
rs7638939	A	T	0.0854	0.8293	3	0.0174	9.2e-07	11769	0.00204298	11769	24.3475
rs77529534	T	C	-0.1279	0.9323	9	0.0272	2.57e-06	11775	0.00187457	11775	24.3613
rs1379304	T	C	0.0603	0.3741	5	0.0127	2.05e-06	14286	0.00157577	14286	24.3639
rs79990760	A	G	0.2192	0.9825	10	0.0478	4.52e-06	14725	0.00142629	14725	24.3667
rs77897196	T	C	-0.1917	0.9711	1	0.041	2.93e-06	11792	0.00185079	11792	24.3695
rs7007281	A	T	0.1155	0.9154	8	0.0243	2e-06	11775	0.00191528	11775	24.3759
rs80092539	A	T	0.0993	0.8758	2	0.0213	3.13e-06	11345	0.00191241	11345	24.3846
rs75590335	A	G	0.1722	0.0376	4	0.037	3.25e-06	11345	0.00190593	11345	24.395
rs10744384	T	C	-0.0675	0.5684	12	0.0146	3.78e-06	10893	0.00195877	10893	24.4013
rs56391958	A	G	-0.1197	0.0816	16	0.0249	1.53e-06	11341	0.0020339	11341	24.4033
rs151092565	T	C	-0.1512	0.0376	14	0.0328	4.03e-06	14728	0.00144094	14728	24.4051
rs39779	C	G	0.1077	0.1032	16	0.0227	2.09e-06	11345	0.00198057	11345	24.4061
rs138884871	T	C	0.2198	0.0188	3	0.0473	3.37e-06	13672	0.00157717	13672	24.4087
rs33921462	A	G	-0.0653	0.2766	5	0.0135	1.32e-06	14287	0.00163519	14287	24.4179
rs5745692	C	G	-0.1545	0.964	7	0.0332	3.26e-06	14716	0.00146964	14716	24.4184
rs2579649	A	C	-0.0968	0.1322	2	0.0199	1.15e-06	11336	0.00208332	11336	24.4202
rs2570479	A	C	0.066	0.5583	2	0.0135	1.01e-06	11345	0.0021027	11345	24.4216
rs11136339	T	C	0.0613	0.388	8	0.0122	5.05e-07	13664	0.00184453	13664	24.4244
rs75580960	T	C	-0.0904	0.8703	19	0.0188	1.52e-06	13224	0.00174568	13224	24.4385
rs4934441	A	G	-0.095	0.1322	10	0.0198	1.6e-06	11780	0.00195073	11780	24.4399
rs9962377	T	C	-0.0905	0.1483	18	0.0186	1.14e-06	11793	0.00200378	11793	24.4458
rs1434219	T	C	-0.0589	0.4388	2	0.0123	1.68e-06	14287	0.00160267	14287	24.4494
rs12743015	C	G	-0.1918	0.029	1	0.0403	1.94e-06	11784	0.00191882	11784	24.4604
rs13264315	A	T	0.0757	0.6575	8	0.0158	1.66e-06	9460	0.00242117	9460	24.4737
rs1972433	A	C	0.066	0.4501	3	0.0132	5.73e-07	11333	0.00220148	11333	24.4859
rs28542561	T	C	-0.1753	0.965	15	0.0372	2.45e-06	11774	0.00188282	11774	24.4874
rs41302923	A	G	0.1939	0.9774	10	0.0414	2.82e-06	14726	0.00148759	14726	24.4971
rs4047522	T	C	-0.0645	0.4962	1	0.0137	2.5e-06	11760	0.0018816	11760	24.5077
rs930735	A	G	0.0579	0.547	1	0.0114	3.8e-07	14734	0.00174794	14734	24.5164
rs12073499	A	C	-0.0812	0.8466	1	0.0167	1.16e-06	14295	0.00165135	14295	24.5196
rs9327707	T	C	0.059	0.3955	5	0.0118	5.73e-07	14710	0.00169687	14710	24.5219
rs34551523	A	G	0.1704	0.0295	5	0.0348	9.75e-07	14730	0.00162529	14730	24.5275
rs192857133	T	C	0.1812	0.026	9	0.0386	2.68e-06	14727	0.0014943	14727	24.5277
rs35021151	A	G	-0.1646	0.0317	3	0.0342	1.49e-06	14735	0.00156976	14735	24.5456
rs146276488	A	G	0.2422	0.0144	20	0.0516	2.68e-06	14728	0.00149388	14728	24.5612
rs35634144	C	G	0.1752	0.9711	22	0.0376	3.17e-06	14237	0.00152291	14237	24.5678
rs7216538	A	G	-0.1324	0.0541	17	0.0279	2.08e-06	13672	0.00164469	13672	24.5695
rs13049624	A	G	-0.1315	0.9476	21	0.0276	1.89e-06	14288	0.00158647	14288	24.5751
rs7158900	A	G	-0.0674	0.6092	14	0.0138	1.04e-06	11344	0.00209874	11344	24.5864
rs1698742	T	C	-0.0984	0.8775	1	0.0206	1.78e-06	11790	0.00193186	11790	24.5894
rs371663005	A	G	-0.0959	0.8571	11	0.0208	4.02e-06	10894	0.00194785	10894	24.5934
rs13130198	A	G	-0.0773	0.2374	4	0.0159	1.16e-06	11345	0.00207937	11345	24.5943
rs76833948	A	T	0.134	0.0644	11	0.0285	2.58e-06	11345	0.00194512	11345	24.5971
rs10893042	C	G	-0.0702	0.6744	11	0.015	2.87e-06	11344	0.00192737	11344	24.6001
rs71431776	A	C	-0.0938	0.1062	13	0.0192	1.03e-06	14714	0.00161967	14714	24.6149
rs114363239	T	C	-0.2372	0.0189	1	0.0487	1.11e-06	11782	0.0020098	11782	24.6313
rs12883833	A	G	-0.1252	0.0934	14	0.0259	1.34e-06	9259	0.00251793	9259	24.6392
rs703595	T	C	-0.0715	0.2856	12	0.0147	1.15e-06	11789	0.0020031	11789	24.6406
rs1266163	A	T	0.1372	0.0615	17	0.0288	1.9e-06	11337	0.00199817	11337	24.6839
rs112594435	T	C	0.1531	0.0371	6	0.0333	4.27e-06	14721	0.00143404	14721	24.6912
rs35543857	A	G	-0.1138	0.9282	12	0.0244	3.1e-06	14286	0.00152053	14286	24.6991
rs35495214	T	C	0.1374	0.0465	11	0.0291	2.34e-06	14735	0.00151091	14735	24.7056
rs57191857	A	G	-0.1429	0.9571	9	0.0299	1.76e-06	14734	0.00154806	14734	24.7457
rs76219628	A	G	0.169	0.0397	7	0.0357	2.2e-06	11344	0.00197192	11344	24.7535
rs10412462	A	C	-0.1731	0.0363	19	0.0366	2.25e-06	11790	0.00189395	11790	24.7642
rs481267	A	G	-0.0754	0.3263	1	0.015	4.99e-07	9889	0.0025491	9889	24.7747
rs67101138	T	G	0.1461	0.9482	2	0.0307	1.95e-06	11793	0.00191708	11793	24.7755
rs146532158	T	C	-0.1859	0.0249	10	0.0386	1.46e-06	14741	0.00157121	14741	24.7762
rs184103539	T	C	-0.1603	0.039	1	0.0351	4.95e-06	12841	0.00162187	12841	24.7773
rs2584662	A	C	-0.0597	0.585	17	0.0122	9.91e-07	14296	0.00167243	14296	24.7793
rs72701782	A	G	0.0981	0.0999	4	0.0211	3.33e-06	14296	0.00150995	14296	24.7817
rs12328100	A	G	-0.0649	0.478	2	0.013	5.97e-07	11784	0.00211089	11784	24.8171
rs12975019	C	G	-0.1127	0.8939	19	0.0226	6.14e-07	10278	0.00241411	10278	24.8173
rs7745783	T	C	-0.0589	0.4969	6	0.0119	7.44e-07	14286	0.00171215	14286	24.8192
rs6002001	A	G	0.6489	0.0043	22	0.1417	4.66e-06	6861	0.0030481	6861	24.8206
rs12523126	A	T	0.1121	0.0746	5	0.0232	1.35e-06	14288	0.00163161	14288	24.8299
rs148226005	A	G	0.2112	0.9758	12	0.0451	2.83e-06	11765	0.00186083	11765	24.8329
rs7142197	A	G	-0.0924	0.1442	14	0.0188	8.88e-07	11773	0.00204797	11773	24.8566
rs79791117	T	C	-0.2336	0.9787	10	0.0511	4.84e-06	10903	0.0019134	10903	24.8577
rs12606983	T	C	-0.0673	0.2475	18	0.0134	5.1e-07	14715	0.00171149	14715	24.8643
rs6928352	A	G	-0.1074	0.0794	6	0.0215	5.87e-07	14731	0.00169131	14731	24.8792
rs34630685	C	G	0.1678	0.9681	8	0.0361	3.35e-06	14285	0.00151041	14285	24.8829
rs12592185	T	C	0.0838	0.8068	15	0.0173	1.27e-06	11344	0.00206447	11344	24.8847
rs11742240	T	G	-0.0647	0.2796	5	0.0131	7.86e-07	14736	0.00165283	14736	24.8888
rs72837682	T	C	-0.08	0.7807	17	0.0172	3.3e-06	11336	0.00190507	11336	24.8925
rs62319741	T	C	0.1281	0.9456	4	0.0258	6.87e-07	14733	0.00167071	14733	24.9115
rs12699881	A	G	0.068	0.2517	7	0.0138	8.33e-07	14288	0.00169673	14288	24.9273
rs139924614	A	G	0.1618	0.9666	22	0.0348	3.33e-06	14725	0.0014661	14725	24.9294
rs78956561	A	T	0.1694	0.0304	6	0.0354	1.71e-06	14719	0.00155355	14719	24.9389
rs12874404	A	G	-0.1402	0.9406	13	0.0296	2.17e-06	11336	0.00197547	11336	24.9491
rs79419497	A	G	0.2016	0.9733	2	0.0424	1.99e-06	11789	0.00191432	11789	24.9512
rs17537796	A	C	-0.2571	0.9866	7	0.0553	3.33e-06	14254	0.00151433	14254	24.9526
rs4277106	A	G	-0.2747	0.9858	11	0.0592	3.48e-06	11790	0.00182323	11790	24.9565
rs73071153	A	G	-0.1497	0.0393	7	0.0319	2.7e-06	14728	0.00149324	14728	24.9617
rs7855466	T	C	0.0861	0.1723	9	0.0169	3.49e-07	11783	0.00219834	11783	24.963
rs111437511	T	C	0.1437	0.0428	8	0.0297	1.31e-06	14733	0.00158664	14733	24.9665
rs12407505	A	G	-0.1614	0.9664	1	0.0352	4.53e-06	14735	0.00142499	14735	24.9666
rs12074680	A	G	-0.1855	0.0301	1	0.0392	2.22e-06	12404	0.00180236	12404	24.9676
rs13014154	A	G	-0.0612	0.3695	2	0.0123	6.5e-07	14285	0.0017303	14285	24.9695
rs12331618	A	G	-0.0582	0.4914	4	0.0114	3.3e-07	14729	0.00176666	14729	24.9769
rs150498795	A	T	0.1566	0.9642	18	0.0327	1.68e-06	14732	0.00155457	14732	24.9806
rs117195704	A	G	-0.1505	0.0389	10	0.0313	1.52e-06	14730	0.00156733	14730	24.9863
rs7009937	T	C	0.1175	0.9321	8	0.025	2.6e-06	14288	0.00154388	14288	25.0097
rs72964492	A	C	0.3111	0.9869	4	0.065	1.7e-06	9983	0.00228983	9983	25.0401
rs78464136	A	T	0.143	0.9552	19	0.0307	3.19e-06	14285	0.00151676	14285	25.0412
rs112492	A	G	-0.0692	0.7293	11	0.014	7.7e-07	13224	0.00184441	13224	25.047
rs78199195	A	G	-0.0956	0.8928	3	0.0196	1.07e-06	14295	0.00166172	14295	25.0483
rs4976685	A	G	-0.0693	0.6695	5	0.0139	6.18e-07	11763	0.002109	11763	25.0488
rs9321271	A	C	-0.157	0.9549	6	0.0325	1.36e-06	11779	0.0019776	11779	25.0566
rs376613127	A	G	-0.2692	0.0133	12	0.0568	2.14e-06	13154	0.00170498	13154	25.0631
rs4748380	T	C	0.0901	0.1188	10	0.019	2.12e-06	14732	0.00152432	14732	25.0791
rs271665	T	C	-0.0672	0.748	17	0.0129	1.9e-07	14710	0.00184164	14710	25.0821
rs147616029	T	C	-0.0644	0.3774	14	0.0128	4.87e-07	12850	0.00196635	12850	25.0897
rs115657851	A	G	0.139	0.0462	1	0.0293	2.1e-06	14715	0.00152732	14715	25.0958
rs117109857	C	G	0.1897	0.0242	21	0.0415	4.85e-06	14743	0.00141546	14743	25.0961
rs4817032	A	T	-0.0899	0.8283	21	0.0196	4.5e-06	10894	0.0019278	10894	25.0966
rs117428573	A	C	-0.3132	0.0119	8	0.0684	4.67e-06	10857	0.00192781	10857	25.0989
rs72993671	A	G	-0.204	0.0216	11	0.0435	2.74e-06	14246	0.00154163	14246	25.099
rs75573205	C	G	0.1906	0.976	11	0.0408	2.99e-06	14725	0.00148008	14725	25.1
rs34992551	T	C	-0.0931	0.1103	7	0.0199	2.89e-06	14734	0.0014835	14734	25.1044
rs1564995	A	G	-0.0609	0.6155	11	0.0131	3.34e-06	14286	0.00151073	14286	25.119
rs11989681	A	G	0.0678	0.5982	8	0.0136	6.19e-07	11345	0.00218627	11345	25.1209
rs3963364	A	C	-0.0951	0.1784	3	0.0203	2.8e-06	9453	0.00231678	9453	25.1233
rs116198125	T	C	-0.1521	0.9617	3	0.0329	3.78e-06	14727	0.00144938	14727	25.1375
rs74811341	T	C	-0.1323	0.0513	17	0.0277	1.79e-06	14734	0.00154606	14734	25.1419
rs112956934	T	C	0.1884	0.0246	12	0.0407	3.67e-06	14737	0.00145208	14737	25.142
rs113580784	A	G	-0.2288	0.0208	20	0.0495	3.8e-06	11768	0.00181253	11768	25.1439
rs116935210	A	G	0.2387	0.9848	22	0.0512	3.13e-06	14733	0.0014733	14733	25.171
rs9913313	T	C	-0.0836	0.344	17	0.0183	4.92e-06	7957	0.00261657	7957	25.172
rs150949259	A	G	0.375	0.0104	3	0.0809	3.56e-06	8674	0.00247156	8674	25.1747
rs183319799	T	G	0.2185	0.0182	9	0.0461	2.14e-06	14733	0.00152267	14733	25.1768
rs10778675	A	C	0.0792	0.1687	12	0.0158	5.37e-07	14295	0.00175489	14295	25.1908
rs141011299	A	G	-0.5024	0.0051	7	0.1076	3.02e-06	9812	0.00221739	9812	25.1919
rs7506429	A	C	0.0737	0.7965	18	0.0144	3.09e-07	14286	0.00183048	14286	25.1959
rs12321566	A	G	0.0698	0.237	12	0.0139	5.12e-07	14287	0.00176212	14287	25.2151
rs573808300	A	G	-0.2998	0.0121	7	0.0599	5.59e-07	11718	0.00213355	11718	25.2293
rs33998516	A	C	-0.0802	0.7781	1	0.0164	1.01e-06	11336	0.00210553	11336	25.2302
rs4810686	T	C	0.0671	0.5585	20	0.0137	9.69e-07	11344	0.00211056	11344	25.2397
rs10840566	A	G	0.0784	0.1671	11	0.0154	3.56e-07	14733	0.00175629	14733	25.2469
rs111472651	C	G	-0.1191	0.9355	2	0.0248	1.57e-06	14728	0.00156371	14728	25.2514
rs78743764	A	C	-0.2226	0.019	1	0.048	3.53e-06	13656	0.00157262	13656	25.2677
rs16852556	T	C	0.1514	0.0511	2	0.0317	1.79e-06	11344	0.00200711	11344	25.2685
rs11020961	A	G	0.0768	0.8167	11	0.0161	1.84e-06	14287	0.00159037	14287	25.2712
rs371387526	A	C	0.1048	0.8462	4	0.0214	9.72e-07	8817	0.00271327	8817	25.2725
rs71644719	A	G	-0.1584	0.0354	1	0.0345	4.4e-06	14727	0.00142954	14727	25.275
rs4981022	A	G	0.0635	0.6933	12	0.0128	7.02e-07	14721	0.00166926	14721	25.2834
rs140214797	T	G	0.2317	0.9796	4	0.0504	4.28e-06	11769	0.00179286	11769	25.3023
rs13397003	T	G	0.0701	0.7748	2	0.0141	6.64e-07	14732	0.0016752	14732	25.303
rs575588389	A	G	-0.0904	0.8501	4	0.0192	2.5e-06	12129	0.00182468	12129	25.3103
rs61897429	A	G	-0.0847	0.139	11	0.017	6.28e-07	14735	0.00168208	14735	25.3427
rs10426867	A	G	0.2031	0.0246	19	0.0437	3.36e-06	12785	0.00168691	12785	25.3549
rs1161092	A	G	-0.0635	0.6742	12	0.0125	3.77e-07	14296	0.00180215	14296	25.3654
rs12155428	T	C	-0.1765	0.0284	7	0.0375	2.52e-06	14733	0.00150156	14733	25.3691
rs7737635	A	G	0.0924	0.1947	5	0.0201	4.29e-06	9453	0.00223102	9453	25.3711
rs140505821	A	G	0.3276	0.0089	11	0.0691	2.13e-06	13381	0.00167718	13381	25.3789
rs2213907	A	G	-0.1504	0.95	8	0.0318	2.25e-06	11790	0.00189399	11790	25.386
rs7171268	T	C	0.1554	0.9514	15	0.0329	2.32e-06	11345	0.00196304	11345	25.3881
rs5751454	T	C	0.1823	0.0287	22	0.0398	4.64e-06	13680	0.00153151	13680	25.3902
rs571946532	A	C	-0.2404	0.981	9	0.0512	2.66e-06	11768	0.0018702	11768	25.4031
rs10898158	A	G	0.0609	0.6028	11	0.0121	4.83e-07	14288	0.00177004	14288	25.4173
rs174344	A	G	0.0617	0.6296	22	0.0125	7.97e-07	14295	0.00170172	14295	25.4233
rs537860389	C	G	-0.229	0.9731	13	0.0491	3.1e-06	9240	0.00234914	9240	25.4321
rs149395110	T	C	-0.2782	0.0129	2	0.0609	4.92e-06	12880	0.00161781	12880	25.4332
rs148859911	A	G	0.1507	0.05	11	0.0328	4.34e-06	11771	0.00179044	11771	25.4465
rs4939458	A	G	-0.0647	0.6131	11	0.0128	4.31e-07	12791	0.00199382	12791	25.4489
rs9684768	C	G	0.0692	0.626	4	0.014	7.7e-07	11330	0.00215212	11330	25.4575
rs11039216	T	C	0.0588	0.5207	11	0.0116	4e-07	14730	0.00174156	14730	25.4609
rs1230164	C	G	-0.0671	0.7288	4	0.0129	1.98e-07	14285	0.00189071	14285	25.4663
rs62201455	A	C	-0.2136	0.9807	20	0.0451	2.18e-06	14722	0.00152153	14722	25.4674
rs60988380	T	C	0.0955	0.1058	9	0.0193	7.49e-07	14735	0.00165913	14735	25.4682
rs7688836	A	G	-0.0818	0.2019	4	0.0166	8.32e-07	11791	0.00205551	11791	25.4768
rs5030072	T	C	0.0594	0.5711	3	0.0119	5.99e-07	14716	0.00169049	14716	25.4773
rs79432525	T	G	0.1929	0.9754	10	0.0422	4.85e-06	14247	0.00146467	14247	25.483
rs4835254	T	C	-0.1517	0.9506	4	0.031	9.9e-07	11770	0.00203078	11770	25.4899
rs62243355	T	C	-0.0981	0.0997	3	0.0196	5.58e-07	14731	0.00169791	14731	25.4903
rs61792394	A	G	-0.1569	0.9624	3	0.0338	3.45e-06	14286	0.00150629	14286	25.4943
rs75140224	A	G	0.1456	0.0538	4	0.0311	2.85e-06	11789	0.00185606	11789	25.4953
rs1472270	C	G	0.0704	0.346	7	0.0144	1.01e-06	11344	0.00210289	11344	25.4973
rs72730728	A	T	0.1414	0.9403	5	0.0302	2.84e-06	11336	0.00193047	11336	25.4993
rs72783071	T	C	-0.199	0.0231	16	0.0414	1.53e-06	14247	0.00161934	14247	25.5057
rs10917637	A	G	0.0692	0.3447	1	0.0136	3.61e-07	11772	0.00219484	11772	25.5176
rs2691530	T	C	-0.067	0.5969	7	0.0133	4.71e-07	11793	0.00214764	11793	25.5261
rs10840177	C	G	-0.0683	0.7087	11	0.0142	1.51e-06	13231	0.00174574	13231	25.5293
rs145274424	T	C	0.1992	0.9777	7	0.0421	2.23e-06	14735	0.00151727	14735	25.5366
rs139476527	T	G	0.2826	0.0125	20	0.0606	3.11e-06	12933	0.00167895	12933	25.5453
rs11695193	A	T	-0.0806	0.1582	2	0.0162	6.51e-07	14743	0.00167643	14743	25.5502
rs2056031	T	C	-0.0604	0.613	4	0.0119	3.86e-07	14739	0.00174507	14739	25.5527
rs7621032	T	C	0.0674	0.4514	3	0.0135	5.96e-07	11337	0.0021942	11337	25.5604
rs192325200	A	G	-0.2327	0.9827	10	0.0505	4.07e-06	13867	0.00152906	13867	25.5747
rs10044847	C	G	-0.0781	0.8283	5	0.0156	5.55e-07	14719	0.00170018	14719	25.5778
rs78044056	A	G	-0.2607	0.0138	4	0.0552	2.33e-06	13809	0.00161289	13809	25.5894
rs55804377	A	G	-0.2185	0.0185	10	0.0469	3.18e-06	14741	0.00147045	14741	25.5986
rs114209791	A	G	-0.2134	0.9756	2	0.046	3.5e-06	11784	0.00182331	11784	25.6001
rs12448125	T	G	0.1784	0.0353	16	0.0367	1.17e-06	11792	0.0020002	11792	25.612
rs78336300	A	C	0.2392	0.0209	8	0.0522	4.6e-06	10917	0.0019201	10917	25.6193
rs147383134	T	C	0.2573	0.9858	8	0.0551	3.02e-06	13801	0.00157777	13801	25.6236
rs2237450	T	C	0.0623	0.6389	7	0.0124	5.06e-07	14287	0.00176395	14287	25.6286
rs79982350	C	G	-0.1467	0.0555	9	0.0295	6.6e-07	11336	0.00217714	11336	25.63
rs72785422	T	C	0.0897	0.8313	16	0.0195	4.22e-06	11343	0.00186232	11343	25.6519
rs1490743	T	G	-0.1338	0.0752	9	0.0278	1.49e-06	10281	0.00224851	10281	25.6591
rs376150779	C	G	-0.0819	0.7735	18	0.0172	1.92e-06	10894	0.0020773	10894	25.66
rs117343254	C	G	-0.1281	0.942	7	0.0274	2.94e-06	14287	0.00152775	14287	25.6606
rs74350159	A	G	0.2798	0.012	21	0.0608	4.19e-06	13801	0.00153241	13801	25.6636
rs1329733	A	G	-0.0674	0.5323	9	0.0136	7.2e-07	11330	0.00216346	11330	25.6809
rs78871521	T	C	0.1812	0.0304	16	0.0371	1.04e-06	13246	0.00179791	13246	25.6846
rs116534774	T	C	0.3717	0.9916	9	0.0777	1.72e-06	11139	0.00205061	11139	25.6921
rs9303102	T	G	0.2096	0.0231	17	0.0453	3.71e-06	12935	0.0016526	12935	25.6942
rs78045189	C	G	-0.0695	0.3443	11	0.0151	4.17e-06	11760	0.00179846	11760	25.6994
rs75739108	T	C	0.1737	0.039	3	0.038	4.85e-06	11341	0.00183932	11341	25.7025
rs35904471	T	C	0.0761	0.2662	17	0.0165	3.99e-06	11337	0.00187312	11337	25.7034
rs41270871	A	T	0.0923	0.221	6	0.0189	1.04e-06	8742	0.00272135	8742	25.7129
rs28533776	A	G	-0.0749	0.1924	7	0.0147	3.48e-07	14731	0.00175951	14731	25.7233
rs75338333	A	G	-0.1085	0.8871	14	0.0235	3.89e-06	10893	0.00195347	10893	25.7424
rs79072837	T	C	-0.136	0.0497	15	0.028	1.19e-06	14715	0.0016009	14715	25.7505
rs2133027	A	G	0.4722	0.007	8	0.1032	4.75e-06	8290	0.00251969	8290	25.7708
rs2796032	T	C	0.0636	0.3159	9	0.0127	5.5e-07	14718	0.00170129	14718	25.7729
rs75788494	T	C	-0.2432	0.021	2	0.0525	3.61e-06	10574	0.00202568	10574	25.7735
rs55924857	T	C	-0.0934	0.8535	15	0.0183	3.33e-07	11792	0.00220455	11792	25.7767
rs111787182	A	C	-0.1445	0.951	7	0.0314	4.19e-06	13224	0.00159913	13224	25.7801
rs17600346	T	C	-0.1569	0.9631	3	0.0299	1.54e-07	14723	0.00186704	14723	25.8031
rs182152471	T	C	0.1861	0.028	16	0.0385	1.34e-06	13667	0.00170695	13667	25.8093
rs77128226	T	C	-0.1063	0.0875	20	0.0218	1.08e-06	14285	0.00166193	14285	25.8191
rs6063153	T	C	0.0636	0.3364	20	0.0126	4.47e-07	14287	0.00178041	14287	25.8447
rs4334157	T	C	-0.1684	0.0319	13	0.0356	2.24e-06	14736	0.00151637	14736	25.8528
rs2904780	A	C	-0.0685	0.3918	6	0.0143	1.67e-06	11538	0.00198514	11538	25.8553
rs10067443	T	C	-0.0753	0.8011	5	0.0149	4.33e-07	14296	0.00178356	14296	25.875
rs4907572	A	G	-0.0671	0.2653	13	0.0137	9.69e-07	14722	0.00162701	14722	25.8817
rs146553494	A	G	0.1844	0.0265	3	0.0377	1e-06	14733	0.00162144	14733	25.8898
rs183217699	C	G	-0.1254	0.9313	8	0.0272	4.02e-06	12852	0.00165134	12852	25.9089
rs183596950	A	G	-0.0699	0.6438	4	0.0152	4.25e-06	11538	0.00182985	11538	25.9095
rs74131483	A	G	0.1372	0.9451	1	0.0274	5.52e-07	13240	0.00189044	13240	25.9096
rs181250	T	C	-0.1032	0.8805	17	0.0208	6.99e-07	11538	0.00212937	11538	25.9129
rs780679	T	C	-0.0695	0.2389	10	0.0139	5.73e-07	14729	0.00169469	14729	25.914
rs2113173	T	C	0.0691	0.2543	16	0.0145	1.88e-06	14287	0.00158727	14287	25.9158
rs3183927	A	G	-0.0619	0.6436	9	0.0121	3.13e-07	14725	0.00177437	14725	25.9254
rs62277657	A	G	0.0833	0.1972	3	0.0166	5.22e-07	11777	0.00213395	11777	25.9269
rs76488966	T	G	-0.1719	0.9693	2	0.0366	2.64e-06	14720	0.00149655	14720	25.9293
rs17009223	A	G	-0.1169	0.0881	1	0.0236	7.29e-07	11789	0.0020773	11789	25.9382
rs74794857	T	C	0.0674	0.4123	5	0.0139	1.24e-06	11760	0.00199567	11760	25.9424
rs112338272	A	C	-0.1954	0.0236	9	0.0425	4.27e-06	14721	0.00143407	14721	25.9455
rs9267798	C	G	-0.1199	0.0834	6	0.0238	4.71e-07	11792	0.00214801	11792	25.9707
rs11225042	A	C	-0.0973	0.8737	11	0.0203	1.64e-06	12412	0.00184782	12412	25.9837
rs76688046	T	C	0.1032	0.8112	19	0.0215	1.59e-06	7942	0.00289337	7942	25.9872
rs113835939	A	C	-0.1939	0.976	2	0.0416	3.15e-06	14732	0.00147274	14732	25.9905
rs202063542	T	C	0.2771	0.9835	1	0.0607	4.99e-06	10407	0.00199887	10407	25.9948
rs117442125	A	T	0.1692	0.9583	7	0.0364	3.35e-06	11345	0.00190127	11345	26.013
rs61818787	T	C	-0.0759	0.8114	1	0.0148	2.92e-07	14732	0.00178231	14732	26.0171
rs115370595	A	G	-0.2277	0.9815	2	0.0496	4.42e-06	13799	0.00152516	13799	26.0268
rs12539643	C	G	0.1867	0.966	7	0.0408	4.74e-06	11344	0.0018428	11344	26.0291
rs7026097	A	T	0.0832	0.1779	9	0.016	1.99e-07	12834	0.0021028	12834	26.0347
rs117720118	T	G	-0.1456	0.0551	8	0.0303	1.55e-06	11773	0.00195782	11773	26.0413
rs5743614	T	C	0.0728	0.2565	4	0.0143	3.56e-07	12859	0.00201176	12859	26.0423
rs60586299	T	C	-0.0654	0.3077	18	0.0134	1.06e-06	14288	0.00166461	14288	26.0801
rs4823082	C	G	-0.159	0.0363	22	0.0346	4.32e-06	14724	0.00143236	14724	26.0861
rs9366778	A	G	-0.0605	0.4075	6	0.0115	1.43e-07	14735	0.00187503	14735	26.0865
rs77354000	A	G	-0.2064	0.9788	10	0.0437	2.32e-06	14735	0.00151185	14735	26.0939
rs34536806	T	G	0.1017	0.9023	11	0.0208	1.01e-06	14286	0.00167086	14286	26.0952
rs80317525	A	G	0.1408	0.0468	7	0.0299	2.49e-06	14730	0.00150337	14730	26.0962
rs8042883	T	C	-0.0681	0.5496	15	0.0135	4.55e-07	11345	0.00223834	11345	26.1033
rs60459634	A	G	-0.1063	0.0886	4	0.0229	3.45e-06	14288	0.00150602	14288	26.1182
rs7327202	C	G	-0.0969	0.1497	13	0.0194	5.89e-07	10903	0.00228342	10903	26.1202
rs11878153	A	G	0.1116	0.9015	18	0.0221	4.42e-07	11787	0.00215911	11787	26.1247
rs72681653	A	G	0.1302	0.9447	14	0.0266	9.84e-07	14734	0.00162365	14734	26.1398
rs4279906	T	C	0.2082	0.0209	1	0.042	7.15e-07	14717	0.00166716	14717	26.1515
rs7013321	A	G	-0.0608	0.4469	8	0.0121	5.04e-07	14288	0.00176424	14288	26.1551
rs114829303	T	C	0.1661	0.0436	1	0.0361	4.2e-06	11344	0.00186305	11344	26.1568
rs16947053	A	G	0.2264	0.9779	15	0.0487	3.34e-06	11783	0.00183112	11783	26.1586
rs2112920	C	G	0.0817	0.8362	19	0.016	3.29e-07	14286	0.00182206	14286	26.1663
rs7012637	A	G	-0.0605	0.4812	8	0.012	4.61e-07	14295	0.00177522	14295	26.1688
rs78848134	T	C	0.2441	0.0198	20	0.0514	2.04e-06	11296	0.00199294	11296	26.1818
rs117222566	A	G	0.271	0.9826	17	0.0581	3.1e-06	10403	0.00208739	10403	26.1855
rs72747175	A	G	0.1535	0.9608	5	0.0326	2.49e-06	14730	0.00150309	14730	26.1867
rs1921885	A	C	0.1265	0.9391	4	0.0263	1.51e-06	14288	0.0016168	14288	26.1967
rs1143687	T	C	-0.1229	0.0627	16	0.024	3.04e-07	14743	0.00177575	14743	26.2167
rs185979634	T	C	0.1483	0.9513	10	0.0306	1.26e-06	12847	0.00182521	12847	26.2288
rs113244922	T	C	0.2324	0.0237	4	0.0499	3.2e-06	10470	0.0020678	10470	26.2292
rs11734099	A	G	0.0769	0.1845	4	0.0153	5e-07	14731	0.00171219	14731	26.2573
rs34219417	T	C	0.0992	0.8959	1	0.0217	4.84e-06	14286	0.0014609	14286	26.2671
rs35026817	T	G	0.0633	0.3327	3	0.0122	2.12e-07	14740	0.00182329	14740	26.2678
rs77344300	T	C	-0.1381	0.0491	9	0.0293	2.44e-06	14733	0.00150579	14733	26.2809
rs926646	T	C	0.1432	0.9545	20	0.0304	2.47e-06	14732	0.00150412	14732	26.2833
rs539147801	A	C	-0.2059	0.9719	10	0.0444	3.53e-06	11329	0.001895	11329	26.2901
rs972492	A	C	-0.0936	0.1404	5	0.0184	3.64e-07	12412	0.00208084	12412	26.2988
rs10996419	T	C	-0.1222	0.9188	10	0.0259	2.38e-06	11784	0.00188584	11784	26.311
rs10495032	T	G	-0.1557	0.0383	1	0.0318	9.77e-07	14720	0.00162618	14720	26.3312
rs12204524	C	G	0.1164	0.9291	6	0.0237	9.04e-07	14727	0.00163547	14727	26.3315
rs60562286	A	T	-0.1681	0.0327	10	0.0352	1.79e-06	14726	0.00154651	14726	26.368
rs521795	T	C	-0.0624	0.3844	13	0.0122	3.14e-07	14288	0.00182787	14288	26.375
rs9540456	A	G	0.0926	0.8776	13	0.0181	3.12e-07	14295	0.00182788	14295	26.3787
rs9266257	C	G	-0.065	0.6959	6	0.0129	4.69e-07	14728	0.00172113	14728	26.3804
rs12500563	T	G	0.3143	0.9875	4	0.0687	4.76e-06	10795	0.00193549	10795	26.3857
rs9270551	A	G	0.0749	0.7077	6	0.0153	9.81e-07	11344	0.0021085	11344	26.3858
rs59801342	A	G	0.229	0.024	9	0.0497	4.07e-06	10721	0.00197672	10721	26.3988
rs1437633	A	C	-0.079	0.2072	11	0.0147	7.69e-08	12851	0.00224272	12851	26.3997
rs8069322	A	G	0.0668	0.7222	17	0.0131	3.41e-07	14726	0.00176286	14726	26.4105
rs72656644	C	G	0.1077	0.8871	12	0.0224	1.52e-06	11345	0.00203387	11345	26.4159
rs77216559	T	C	0.1667	0.958	11	0.034	9.44e-07	11791	0.00203494	11791	26.422
rs2107473	A	G	-0.2393	0.0175	7	0.0507	2.36e-06	13394	0.00166074	13394	26.4233
rs77381020	T	C	0.0862	0.8546	13	0.0184	2.8e-06	14288	0.00153392	14288	26.4293
rs59148364	A	G	0.1821	0.0278	4	0.0378	1.45e-06	14721	0.00157425	14721	26.4306
rs145703410	T	C	-0.2475	0.0153	9	0.0539	4.39e-06	14296	0.00147292	14296	26.4321
rs117253850	T	C	0.2266	0.0223	9	0.0453	5.67e-07	11781	0.00211979	11781	26.4327
rs150416959	C	G	0.1462	0.0491	19	0.0315	3.46e-06	13224	0.00162656	13224	26.4427
rs62069649	A	G	0.2206	0.0267	17	0.0482	4.72e-06	10431	0.00200449	10431	26.4449
rs2163333	A	G	0.1404	0.9522	2	0.0273	2.71e-07	14719	0.00179395	14719	26.4557
rs35740453	A	G	-0.0718	0.7373	17	0.0154	3.13e-06	13224	0.00164133	13224	26.4575
rs78552613	T	C	-0.1844	0.0271	10	0.0395	3.04e-06	14734	0.00147715	14734	26.4625
rs9889517	A	G	0.0609	0.4783	17	0.0121	4.83e-07	14288	0.00177004	14288	26.4912
rs138771212	A	G	-0.3596	0.9909	8	0.0778	3.8e-06	11336	0.00188139	11336	26.4934
rs11582772	T	C	0.2585	0.9859	1	0.0548	2.39e-06	14243	0.00156006	14243	26.5064
rs75492374	A	G	0.3552	0.9905	1	0.077	3.97e-06	11139	0.00190707	11139	26.5066
rs17832137	A	G	0.1676	0.0481	14	0.0343	1.03e-06	10289	0.0023156	10289	26.5291
rs61768480	A	G	0.0695	0.2776	1	0.0147	2.27e-06	13670	0.00163275	13670	26.5304
rs117095006	A	G	-0.1569	0.0499	10	0.0338	3.45e-06	11345	0.0018961	11345	26.5392
rs6486995	A	T	-0.0697	0.2452	12	0.0135	2.43e-07	14735	0.00180602	14735	26.5412
rs73306603	T	C	0.2044	0.978	10	0.0412	7.01e-07	14741	0.00166715	14741	26.5462
rs58399805	A	T	0.1106	0.0799	12	0.022	4.98e-07	14737	0.00171226	14737	26.5494
rs11547311	T	C	0.1285	0.0649	16	0.0272	2.31e-06	13232	0.00168413	13232	26.5687
rs3181361	T	C	0.27	0.0163	9	0.0582	3.5e-06	11345	0.00189378	11345	26.5798
rs554698477	A	G	0.1063	0.8771	17	0.0226	2.56e-06	10894	0.00202703	10894	26.5989
rs189846846	T	C	-0.3042	0.0146	2	0.0659	3.91e-06	9980	0.00213097	9980	26.6388
rs117613902	A	G	-0.3	0.9862	14	0.0657	4.97e-06	10850	0.00191835	10850	26.6398
rs34292320	T	C	-0.0684	0.2742	13	0.0134	3.32e-07	14285	0.00182092	14285	26.6474
rs67424072	T	G	-0.082	0.8341	7	0.0165	6.71e-07	14296	0.00172487	14296	26.6492
rs7812322	T	C	-0.3483	0.9898	8	0.0756	4.08e-06	10858	0.0019514	10858	26.6575
rs980364	A	G	0.1479	0.9343	4	0.0301	8.94e-07	9902	0.00243282	9902	26.6576
rs148504635	A	C	0.2532	0.9857	16	0.0525	1.42e-06	14737	0.00157606	14737	26.6793
rs7475335	A	C	-0.0646	0.3172	10	0.0124	1.89e-07	14735	0.00183879	14735	26.6808
rs12354434	A	G	-0.1207	0.0885	10	0.0247	1.03e-06	11337	0.00210225	11337	26.7047
rs12270510	T	C	0.0959	0.1107	11	0.019	4.48e-07	14731	0.00172666	14731	26.7192
rs149111746	A	G	0.2357	0.0208	17	0.0511	3.98e-06	11783	0.00180265	11783	26.7208
rs154972	A	G	-0.0625	0.6344	6	0.012	1.91e-07	14724	0.00183921	14724	26.7248
rs1671226	C	G	-0.0849	0.2053	19	0.017	5.91e-07	11341	0.00219477	11341	26.7322
rs9976282	A	G	-0.1678	0.0333	21	0.0345	1.15e-06	14722	0.0016045	14722	26.7329
rs138897138	A	G	0.109	0.914	2	0.0216	4.5e-07	14288	0.00177935	14288	26.7332
rs138439507	C	G	0.0865	0.191	19	0.0183	2.28e-06	11537	0.00193318	11537	26.7342
rs117537822	T	C	0.2176	0.9755	17	0.0439	7.17e-07	11788	0.00208026	11788	26.7357
rs12378537	T	C	0.105	0.1215	9	0.0219	1.63e-06	11337	0.0020239	11337	26.7406
rs79684468	T	C	0.1502	0.0433	3	0.0303	7.16e-07	14286	0.00171735	14286	26.7483
rs72815428	T	C	-0.1673	0.0423	5	0.0366	4.85e-06	11775	0.00177163	11775	26.7587
rs1125560	T	C	-0.0644	0.632	12	0.0124	2.06e-07	13863	0.00194218	13863	26.7917
rs78632565	T	C	0.1082	0.9152	8	0.0214	4.28e-07	14722	0.00173367	14722	26.7975
rs112641086	T	C	-0.1056	0.0895	2	0.0198	9.64e-08	14731	0.00192746	14731	26.8179
rs7808444	A	C	-0.0628	0.6119	7	0.0137	4.56e-06	14296	0.00146787	14296	26.8251
rs79953230	T	C	0.1918	0.0254	13	0.042	4.96e-06	14719	0.00141503	14719	26.8533
rs77832761	A	G	0.1922	0.0318	13	0.0414	3.44e-06	11785	0.00182581	11785	26.8642
rs62640435	T	C	-0.0671	0.296	19	0.0127	1.27e-07	14292	0.00194966	14292	26.865
rs55732300	A	G	0.1175	0.929	11	0.025	2.6e-06	14730	0.00149762	14730	26.8729
rs11685487	T	C	0.0944	0.1197	2	0.0196	1.46e-06	14286	0.00162135	14286	26.876
rs12900168	A	G	0.0716	0.4842	15	0.0152	2.47e-06	10471	0.00211502	10471	26.877
rs12641440	C	G	-0.1181	0.9065	4	0.025	2.31e-06	11345	0.00196353	11345	26.8822
rs6509909	C	G	-0.0881	0.8122	19	0.0176	5.57e-07	11330	0.00220706	11330	26.8858
rs112798338	T	C	0.1926	0.026	1	0.0411	2.78e-06	14286	0.00153501	14286	26.8869
rs671205	T	C	0.0708	0.7502	1	0.0136	1.93e-07	14287	0.00189359	14287	26.8883
rs114033894	T	G	-0.2245	0.981	2	0.0488	4.22e-06	14287	0.00147935	14287	26.8895
rs141979722	T	C	0.2829	0.0146	3	0.0608	3.27e-06	11669	0.00185223	11669	26.9291
rs115193412	T	C	0.1688	0.0418	3	0.0349	1.32e-06	11778	0.0019826	11778	26.94
rs35086654	T	C	-0.2416	0.017	2	0.0517	2.97e-06	13800	0.00158019	13800	26.9706
rs79438518	A	T	-0.2845	0.0122	9	0.0618	4.15e-06	13809	0.00153258	13809	26.988
rs12188297	A	T	-0.0755	0.2006	5	0.0147	2.81e-07	14740	0.00178667	14740	26.9931
rs539598	T	C	-0.0672	0.2822	11	0.0129	1.9e-07	14731	0.00183902	14731	26.9959
rs12770839	A	C	0.0648	0.321	10	0.0126	2.71e-07	14724	0.00179334	14724	26.9971
rs111848253	A	G	-0.1162	0.9044	11	0.025	3.35e-06	11538	0.00186924	11538	26.998
rs45456397	A	C	-0.1157	0.0763	20	0.023	4.89e-07	14288	0.0017682	14288	27.0074
rs11639226	A	C	0.0615	0.4782	15	0.0133	3.76e-06	14285	0.00149478	14285	27.0106
rs7656674	A	T	0.0626	0.5957	4	0.0121	2.3e-07	14288	0.00187005	14288	27.0173
rs11074902	A	G	0.0695	0.561	16	0.0139	5.73e-07	11345	0.00219916	11345	27.0514
rs72659995	T	C	-0.1232	0.9142	14	0.0267	3.95e-06	11336	0.001875	11336	27.0519
rs12570881	A	T	-0.0867	0.8028	10	0.0174	6.27e-07	11344	0.00218424	11344	27.0587
rs35271532	A	G	-0.1486	0.0449	18	0.0324	4.51e-06	14286	0.00147048	14286	27.1042
rs6870560	T	C	0.0863	0.8559	5	0.0169	3.28e-07	14732	0.00176717	14732	27.1106
rs147423408	A	G	0.1732	0.0415	12	0.035	7.48e-07	11344	0.00215443	11344	27.1327
rs146527076	C	G	0.1935	0.9683	13	0.0384	4.68e-07	11781	0.00215108	11781	27.1374
rs10964983	C	G	-0.0616	0.5862	9	0.0114	6.53e-08	14724	0.00197936	14724	27.1516
rs35836706	A	G	0.2151	0.0203	9	0.0456	2.39e-06	14734	0.00150811	14734	27.162
rs67797811	C	G	0.0822	0.1691	9	0.0179	4.39e-06	14288	0.00147396	14288	27.177
rs6670799	A	G	-0.1247	0.0839	1	0.0252	7.48e-07	11345	0.00215411	11345	27.1791
rs11078696	T	G	-0.0855	0.7824	17	0.017	4.92e-07	10894	0.00231696	10894	27.1794
rs6685547	A	G	0.1462	0.0505	1	0.0289	4.22e-07	13239	0.00192961	13239	27.1889
rs6585420	T	C	0.1545	0.9598	10	0.0325	2e-06	14744	0.00153062	14744	27.2051
rs143986178	A	G	0.2969	0.0144	21	0.0644	4.02e-06	10850	0.00195546	10850	27.2114
rs575752535	T	C	-0.2262	0.025	6	0.0471	1.57e-06	10894	0.00211309	10894	27.2366
rs2731674	T	G	-0.0681	0.274	5	0.0128	1.04e-07	14740	0.00191691	14740	27.2428
rs11953790	T	C	-0.1842	0.028	5	0.0374	8.43e-07	14730	0.00164429	14730	27.2509
rs57193877	T	C	0.1572	0.9611	14	0.0311	4.31e-07	14725	0.00173235	14725	27.2554
rs117164089	T	C	-0.271	0.014	19	0.0565	1.61e-06	13421	0.0017115	13421	27.2631
rs34639000	A	G	0.0765	0.7289	5	0.0147	1.95e-07	11773	0.0022955	11773	27.2879
rs113959305	T	C	-0.1397	0.0559	22	0.0285	9.5e-07	13224	0.00181392	13224	27.2926
rs138108512	A	G	-0.2939	0.0119	14	0.0616	1.83e-06	13422	0.00169336	13422	27.3157
rs6969337	T	C	0.1823	0.9624	7	0.038	1.61e-06	11336	0.00202648	11336	27.326
rs111581172	A	G	-0.1722	0.0323	14	0.0352	9.98e-07	14736	0.00162164	14736	27.3631
rs2470622	A	G	-0.1229	0.9127	8	0.0242	3.8e-07	11345	0.0022686	11345	27.3685
rs72800563	T	G	-0.1765	0.9693	16	0.0374	2.37e-06	14741	0.00150877	14741	27.3773
rs79925007	T	G	0.1176	0.9036	4	0.0255	3.99e-06	11341	0.00187217	11341	27.3855
rs190108694	A	G	-0.2084	0.0286	18	0.0455	4.64e-06	11325	0.0018493	11325	27.3905
rs111478357	T	C	0.2044	0.0243	2	0.044	3.39e-06	13801	0.00156146	13801	27.392
rs13257574	T	C	0.2714	0.0167	8	0.0584	3.36e-06	11306	0.00190692	11306	27.4117
rs7955866	A	G	-0.0959	0.1141	12	0.0178	7.14e-08	14719	0.00196844	14719	27.4135
rs73606147	A	C	0.2792	0.0133	20	0.059	2.22e-06	13379	0.00167125	13379	27.4249
rs138684734	A	G	0.2512	0.9796	6	0.0533	2.44e-06	10850	0.00204337	10850	27.428
rs7945680	T	G	0.061	0.5018	11	0.0114	8.75e-08	14728	0.00194054	14728	27.4484
rs34027772	T	C	0.0757	0.2607	3	0.0143	1.2e-07	12403	0.00225467	12403	27.4537
rs4140444	A	G	0.2157	0.0204	6	0.0461	2.88e-06	14741	0.00148315	14741	27.4591
rs76672219	A	C	-0.3226	0.9882	1	0.0682	2.24e-06	11291	0.00197808	11291	27.4661
rs145686993	C	G	-0.2464	0.0161	2	0.0539	4.84e-06	14257	0.00146386	14257	27.4721
rs144728120	T	C	0.1495	0.0436	3	0.0316	2.23e-06	14717	0.00151876	14717	27.4795
rs6968201	T	G	-0.0622	0.5425	7	0.0119	1.72e-07	14287	0.00190887	14287	27.4863
rs1462017	C	G	-0.0893	0.1776	8	0.017	1.5e-07	11774	0.0023385	11774	27.4867
rs13414099	T	C	-0.0834	0.4567	2	0.0178	2.79e-06	7943	0.00275688	7943	27.5049
rs117516652	A	G	0.2374	0.9826	13	0.0476	6.12e-07	14248	0.001743	14248	27.5073
rs192303297	T	C	-0.3872	0.0118	3	0.0842	4.25e-06	7843	0.00268971	7843	27.5119
rs145344087	C	G	0.2548	0.021	3	0.0556	4.59e-06	10281	0.00203898	10281	27.5133
rs544388667	A	G	0.3626	0.0114	3	0.075	1.33e-06	9261	0.00251811	9261	27.521
rs1032417	C	G	-0.0858	0.1545	12	0.0165	1.99e-07	14296	0.00188813	14296	27.5446
rs12784822	A	G	-0.3266	0.0091	10	0.0715	4.93e-06	14296	0.00145758	14296	27.5501
rs11017721	A	G	0.0971	0.1154	10	0.0186	1.79e-07	14288	0.00190403	14288	27.553
rs138861398	A	C	-0.0803	0.2321	4	0.0151	1.05e-07	11967	0.00235798	11967	27.5647
rs10990535	T	C	0.0703	0.253	9	0.0135	1.91e-07	14734	0.00183731	14734	27.5712
rs73157388	T	C	-0.1306	0.9229	7	0.0285	4.6e-06	11336	0.00184931	11336	27.5781
rs3801000	A	G	0.0686	0.2872	7	0.013	1.31e-07	14288	0.00194538	14288	27.579
rs72811179	T	C	-0.2956	0.0141	10	0.063	2.7e-06	11345	0.00193713	11345	27.6233
rs76777800	T	C	0.3387	0.0176	3	0.0738	4.44e-06	6941	0.00302625	6941	27.6366
rs72969761	A	T	-0.1796	0.97	2	0.0376	1.78e-06	14710	0.00154885	14710	27.6634
rs60235102	T	C	0.1154	0.9237	11	0.0225	2.91e-07	14722	0.00178387	14722	27.6835
rs34221978	A	G	0.167	0.0349	1	0.0344	1.21e-06	14734	0.0015972	14734	27.7293
rs143796249	C	G	-0.2858	0.012	9	0.062	4.03e-06	14296	0.00148437	14296	27.7388
rs77654242	T	G	-0.2174	0.9707	2	0.0469	3.56e-06	10294	0.00208338	10294	27.7441
rs11265488	A	G	-0.0624	0.4675	1	0.0118	1.24e-07	14287	0.00195378	14287	27.7475
rs34813411	T	C	-0.1619	0.0373	4	0.0339	1.79e-06	14717	0.00154761	14717	27.7525
rs11244038	C	G	0.1199	0.0898	9	0.0247	1.21e-06	11786	0.00199565	11786	27.7585
rs72652144	A	G	0.1629	0.9535	8	0.0345	2.34e-06	11782	0.00188902	11782	27.7852
rs1846520	A	G	-0.1626	0.9533	8	0.0313	2.05e-07	11782	0.00228567	11782	27.7963
rs79045618	A	G	0.1619	0.0521	19	0.0324	5.83e-07	10714	0.00232553	10714	27.8048
rs146074782	A	G	-0.3061	0.0116	1	0.0626	1.01e-06	12935	0.00184534	12935	27.8472
rs74886615	A	T	0.0688	0.6149	4	0.0129	9.64e-08	12404	0.00228829	12404	27.8645
rs2766594	A	G	0.085	0.5892	6	0.0179	2.05e-06	7943	0.00283156	7943	27.8713
rs7247630	T	C	0.1378	0.0525	19	0.0271	3.68e-07	14729	0.0017526	14729	27.8742
rs9274623	T	G	-0.076	0.215	6	0.0148	2.82e-07	14288	0.00184244	14288	27.9077
rs188535859	T	C	-0.2351	0.0174	2	0.0486	1.32e-06	14741	0.00158517	14741	27.9094
rs78142752	T	C	0.2288	0.0184	5	0.0497	4.15e-06	14734	0.00143653	14734	27.9112
rs55939507	A	G	0.0768	0.4768	8	0.0166	3.72e-06	9460	0.00225801	9460	27.9149
rs138557324	T	C	-0.2253	0.0196	12	0.0473	1.91e-06	14285	0.00158596	14285	27.9177
rs544425471	C	G	0.3879	0.9894	16	0.084	3.88e-06	8827	0.00241056	8827	27.9405
rs182381042	A	G	-0.3831	0.0074	8	0.0799	1.63e-06	12935	0.00177444	12935	27.9445
rs11682107	A	G	-0.0675	0.5568	2	0.0126	8.45e-08	12412	0.00230723	12412	27.9696
rs139760701	A	T	-0.3049	0.989	3	0.0604	4.46e-07	13809	0.00184222	13809	27.9842
rs116790447	T	C	0.1729	0.0521	1	0.0371	3.16e-06	9453	0.00229281	9453	27.9887
rs1034059	A	G	0.0681	0.6981	6	0.0145	2.65e-06	14296	0.00154076	14296	27.9968
rs192538756	A	T	0.1159	0.8743	20	0.0241	1.52e-06	9461	0.00243909	9461	28.0106
rs4073745	A	G	-0.0683	0.7003	5	0.0131	1.85e-07	14287	0.0018993	14287	28.0268
rs138648222	C	G	0.1981	0.0248	13	0.0397	6.04e-07	14739	0.00168673	14739	28.0271
rs150519056	T	C	-0.1841	0.9688	22	0.0376	9.77e-07	13661	0.00175207	13661	28.0437
rs6753743	T	G	0.0941	0.8733	2	0.0185	3.65e-07	14287	0.00180788	14287	28.0467
rs115494443	A	G	0.2658	0.0186	1	0.0565	2.55e-06	10853	0.00203544	10853	28.0602
rs218265	T	C	0.0833	0.8361	4	0.016	1.93e-07	14731	0.00183687	14731	28.0645
rs200184122	T	C	-0.0822	0.6982	11	0.018	4.96e-06	9830	0.00211745	9830	28.0657
rs11256610	A	G	0.3005	0.0145	10	0.0641	2.76e-06	10850	0.00202183	10850	28.0683
rs57700441	C	G	-0.1155	0.901	14	0.0228	4.07e-07	11773	0.00217538	11773	28.0803
rs182274799	A	G	0.1565	0.0646	11	0.031	4.46e-07	9461	0.00268715	9461	28.0816
rs147851492	A	G	0.2127	0.0215	15	0.0449	2.17e-06	14727	0.00152169	14727	28.0832
rs146922303	T	C	0.1622	0.0376	4	0.0347	2.95e-06	14727	0.00148164	14727	28.0904
rs112168535	T	C	-0.1553	0.9555	16	0.0316	8.9e-07	13670	0.00176399	13670	28.0905
rs147006060	A	G	-0.2602	0.0179	21	0.0566	4.28e-06	11775	0.00179191	11775	28.0915
rs149869672	T	C	-0.3184	0.9871	4	0.0684	3.24e-06	10858	0.00199204	10858	28.1009
rs76778362	C	G	-0.2117	0.0273	5	0.043	8.51e-07	11791	0.0020518	11791	28.1271
rs78800546	A	G	-0.2529	0.0156	11	0.0534	2.18e-06	14295	0.00156679	14295	28.132
rs182658308	A	T	-0.2055	0.9685	14	0.0432	1.97e-06	10894	0.00207323	10894	28.1379
rs9941952	T	C	0.0765	0.7151	22	0.0167	4.63e-06	11774	0.00177937	11774	28.1384
rs77336315	A	C	0.2512	0.9836	1	0.0531	2.24e-06	13801	0.00161919	13801	28.1491
rs56282088	A	G	0.2815	0.0165	8	0.0571	8.23e-07	10919	0.00222134	10919	28.1492
rs56353341	T	C	-0.0984	0.7599	12	0.021	2.79e-06	7943	0.00275726	7943	28.1567
rs62336911	T	C	0.1569	0.0417	4	0.0332	2.29e-06	14288	0.00156092	14288	28.163
rs148317708	A	G	-0.212	0.0295	18	0.042	4.47e-07	10919	0.0023284	10919	28.1671
rs9942602	T	C	0.0618	0.4922	7	0.0117	1.28e-07	14728	0.00189103	14728	28.168
rs145125644	A	G	0.2687	0.9866	7	0.0555	1.29e-06	14733	0.00158864	14733	28.1756
rs72727847	C	G	0.1968	0.0253	8	0.0417	2.37e-06	14729	0.00151011	14729	28.1849
rs116963481	A	G	0.2805	0.9846	10	0.0592	2.16e-06	11793	0.0019004	11793	28.201
rs117263973	A	G	0.3467	0.0109	21	0.0752	4.02e-06	10858	0.00195413	10858	28.2099
rs17326790	T	C	0.2161	0.0209	13	0.0471	4.47e-06	14741	0.0014262	14741	28.2236
rs12145644	A	T	-0.0727	0.2484	1	0.0141	2.52e-07	14287	0.00185756	14287	28.2472
rs114152855	T	C	-0.299	0.0112	4	0.0613	1.07e-06	14249	0.00166714	14249	28.2672
rs142067135	A	G	-0.2295	0.0198	12	0.0492	3.09e-06	13809	0.00157345	13809	28.2855
rs113958571	A	G	-0.2315	0.0188	20	0.0503	4.18e-06	14296	0.00147968	14296	28.3179
rs62654645	T	G	-0.0812	0.5221	21	0.0172	2.35e-06	8587	0.00258934	8587	28.3403
rs59235092	A	G	0.2122	0.0274	16	0.0439	1.34e-06	11784	0.00197917	11784	28.3445
rs111865527	T	C	0.2712	0.9863	13	0.0569	1.88e-06	14244	0.00159254	14244	28.3644
rs77121303	A	G	-0.2516	0.983	22	0.0532	2.25e-06	13383	0.00166872	13383	28.3702
rs188626385	T	C	-0.2509	0.0177	7	0.053	2.2e-06	12935	0.00172981	12935	28.3726
rs531747046	T	G	0.2684	0.0324	16	0.0573	2.81e-06	6257	0.00349549	6257	28.3811
rs112495884	A	G	0.3432	0.0112	18	0.0748	4.47e-06	10858	0.00193544	10858	28.3959
rs79233212	A	G	-0.2358	0.023	8	0.0506	3.16e-06	11345	0.00191086	11345	28.4154
rs16883415	T	C	-0.22	0.9797	5	0.0457	1.48e-06	14744	0.00156955	14744	28.4353
rs73072893	A	G	0.2057	0.9739	12	0.0422	1.09e-06	13230	0.00179296	13230	28.5156
rs577897343	T	C	0.1348	0.8892	22	0.0294	4.54e-06	7943	0.00264035	7943	28.5353
rs56397903	A	G	0.1968	0.9744	8	0.0424	3.46e-06	14743	0.00145934	14743	28.5381
rs11931996	T	C	-0.1219	0.9068	4	0.0262	3.28e-06	11345	0.0019048	11345	28.5618
rs2980888	T	C	-0.0683	0.2937	8	0.0126	5.94e-08	14735	0.00199042	14735	28.5691
rs112418830	T	C	0.1366	0.0567	6	0.0263	2.06e-07	14296	0.00188372	14296	28.5881
rs111257277	A	G	0.189	0.9721	5	0.037	3.25e-07	14729	0.00176863	14729	28.5907
rs36183478	T	C	0.0815	0.4915	1	0.0172	2.15e-06	8587	0.00260846	8587	28.5986
rs6083489	A	G	0.2365	0.9818	20	0.0474	6.06e-07	14288	0.00173956	14288	28.6132
rs191536201	A	G	-0.3323	0.0117	20	0.0684	1.18e-06	11194	0.00210439	11194	28.6539
rs873675	T	C	0.1234	0.0684	3	0.0234	1.34e-07	14742	0.00188314	14742	28.6607
rs11276535	T	C	-0.0849	0.5118	3	0.0167	3.7e-07	7943	0.00324411	7943	28.7069
rs143067549	T	C	-0.4166	0.0114	5	0.091	4.69e-06	7315	0.0028577	7315	28.7205
rs4882710	T	C	0.0666	0.3457	12	0.0131	3.7e-07	14288	0.00180597	14288	28.7235
rs62436191	A	G	0.1194	0.0762	6	0.0234	3.35e-07	14288	0.00181918	14288	28.7313
rs138691533	A	G	0.2584	0.0148	12	0.0539	1.63e-06	14731	0.00155796	14731	28.7356
rs11631440	A	T	-0.0638	0.6021	15	0.012	1.06e-07	14709	0.00191832	14709	28.7399
rs6925032	A	C	0.0676	0.326	6	0.0128	1.28e-07	14286	0.00194884	14286	28.7424
rs7136254	A	T	0.1657	0.9437	12	0.0359	3.92e-06	9827	0.00216363	9827	28.7487
rs4937122	T	G	0.1262	0.9129	11	0.0248	3.61e-07	11336	0.00227951	11336	28.7789
rs710446	T	C	-0.0712	0.599	3	0.0135	1.33e-07	11793	0.00235352	11793	28.7853
rs825264	A	G	-0.2119	0.0321	2	0.0453	2.9e-06	10291	0.00212212	10291	28.7882
rs11883375	A	G	-0.1011	0.1385	19	0.0197	2.87e-07	11776	0.0022319	11776	28.7887
rs540645152	A	C	-0.0817	0.4221	1	0.0155	1.36e-07	8814	0.00314296	8814	28.7894
rs76291845	A	G	0.2696	0.9859	2	0.0542	6.55e-07	14244	0.00173427	14244	28.8384
rs79097546	T	C	-0.2754	0.9865	22	0.056	8.75e-07	14256	0.00169387	14256	28.8538
rs77994606	A	G	-0.2314	0.9814	18	0.0472	9.46e-07	14743	0.00162783	14743	28.873
rs2229629	A	G	-0.3153	0.0135	2	0.0673	2.8e-06	10887	0.0020124	10887	28.8994
rs188205021	T	C	-0.222	0.0255	11	0.0427	2e-07	11774	0.00229089	11774	28.905
rs142641125	T	C	0.2095	0.0287	3	0.0419	5.73e-07	11789	0.00211649	11789	28.9135
rs181726805	A	G	-0.2479	0.9838	9	0.0536	3.75e-06	14736	0.00144968	14736	28.9186
rs114744647	T	C	0.2107	0.9774	16	0.0451	2.99e-06	14730	0.00147975	14730	28.9425
rs116928468	A	G	-0.2566	0.019	17	0.0536	1.69e-06	11770	0.00194373	11770	28.9558
rs333835	A	T	0.1289	0.9163	2	0.0254	3.88e-07	11337	0.00226689	11337	28.962
rs117550445	C	G	-0.1855	0.9706	12	0.0377	8.64e-07	14721	0.00164215	14721	28.9626
rs141933232	A	G	-0.2724	0.0169	17	0.0546	6.07e-07	11724	0.00211888	11724	28.9736
rs4756151	A	C	-0.094	0.1273	11	0.0172	4.63e-08	14736	0.00202301	14736	28.9837
rs73231041	C	G	-0.2791	0.0148	13	0.0598	3.05e-06	12735	0.00170783	12735	28.9904
rs116794364	C	G	-0.3015	0.9851	2	0.0631	1.77e-06	10858	0.00209862	10858	29.047
rs76133364	A	C	0.1896	0.0315	19	0.0369	2.77e-07	13224	0.00199279	13224	29.0648
rs7026771	A	G	0.0691	0.5682	9	0.0148	3.03e-06	12403	0.00175474	12403	29.1236
rs183684201	C	G	-0.2968	0.9858	5	0.0628	2.29e-06	11782	0.00189252	11782	29.1241
rs1634503	A	G	-0.0745	0.2416	17	0.0138	6.72e-08	14295	0.00203492	14295	29.1303
rs145516279	A	G	0.2225	0.979	5	0.048	3.56e-06	14288	0.00150181	14288	29.1399
rs77980965	T	C	-0.2976	0.9853	3	0.0641	3.44e-06	11337	0.00189803	11337	29.1554
rs113563938	A	T	0.3176	0.9871	7	0.0676	2.62e-06	11344	0.00194238	11344	29.2111
rs783149	A	C	-0.0805	0.1958	6	0.0144	2.27e-08	14287	0.00218292	14287	29.2123
rs523604	A	G	0.0754	0.5264	11	0.0142	1.1e-07	10290	0.00273304	10290	29.2458
rs7712604	C	G	-0.0879	0.6738	5	0.0176	5.9e-07	8587	0.00289702	8587	29.2577
rs9526031	A	C	0.064	0.4882	13	0.012	9.64e-08	14288	0.00198711	14288	29.3014
rs145295031	A	T	0.3063	0.014	7	0.0647	2.2e-06	11287	0.00198208	11287	29.306
rs118177380	A	G	0.2362	0.0187	11	0.0507	3.18e-06	14287	0.00151707	14287	29.3092
rs55783131	T	C	0.2064	0.0239	22	0.0425	1.19e-06	14728	0.00159905	14728	29.3285
rs17689534	A	G	0.2208	0.0229	4	0.0462	1.76e-06	13421	0.00169924	13421	29.3408
rs574352299	A	G	0.2371	0.9755	3	0.0482	8.69e-07	10894	0.00221665	10894	29.3469
rs141460846	T	C	-0.2471	0.9783	11	0.0535	3.86e-06	11304	0.00188393	11304	29.3758
rs190906347	A	C	0.3219	0.0132	15	0.066	1.08e-06	10858	0.00218642	10858	29.3845
rs60830384	A	T	0.1138	0.916	9	0.0213	9.16e-08	14718	0.00193595	14718	29.3863
rs12114935	A	G	0.0769	0.7856	8	0.0142	6.11e-08	14732	0.00198705	14732	29.4021
rs191522330	T	C	0.2325	0.9812	11	0.0488	1.89e-06	14738	0.00153801	14738	29.4468
rs11608349	A	T	-0.3084	0.0168	12	0.0661	3.08e-06	9362	0.00232028	9362	29.5021
rs115009171	A	G	0.4297	0.0078	6	0.0934	4.21e-06	10300	0.00205113	10300	29.5155
rs117753190	C	G	-0.185	0.9688	17	0.0359	2.56e-07	14243	0.00186125	14243	29.5258
rs140656901	A	G	0.1288	0.0724	19	0.0272	2.19e-06	13224	0.00169302	13224	29.5275
rs2429911	T	C	0.2309	0.0251	17	0.0486	2.02e-06	11294	0.00199497	11294	29.5405
rs62556318	C	G	0.1308	0.9172	9	0.0277	2.34e-06	11345	0.00196189	11345	29.5527
rs117599131	A	C	-0.1483	0.0536	16	0.0317	2.89e-06	13231	0.00165165	13231	29.5835
rs55780441	T	C	0.1783	0.9674	16	0.0348	3e-07	14734	0.00177873	14734	29.5999
rs147793446	A	G	0.1941	0.0345	1	0.0413	2.6e-06	11770	0.00187341	11770	29.6106
rs59312158	A	G	-0.19	0.0309	16	0.0385	8.01e-07	13672	0.00177846	13672	29.6192
rs7550374	C	G	-0.0928	0.8143	1	0.0187	6.96e-07	11345	0.00216642	11345	29.6198
rs76686678	T	G	0.2607	0.015	2	0.0521	5.62e-07	14730	0.00169717	14730	29.6385
rs148332061	C	G	0.1112	0.1005	7	0.0239	3.28e-06	13232	0.00163359	13232	29.6441
rs72925566	A	G	-0.0973	0.1651	6	0.0185	1.44e-07	11337	0.00243446	11337	29.6615
rs17654493	T	C	0.2951	0.014	6	0.0626	2.43e-06	12313	0.00180183	12313	29.6696
rs72633862	T	G	-0.1722	0.0444	1	0.0376	4.65e-06	11774	0.00177855	11774	29.6961
rs142119726	T	C	0.2705	0.9851	7	0.0551	9.14e-07	13800	0.00174364	13800	29.7017
rs10496135	C	G	0.1856	0.9689	2	0.0384	1.34e-06	14288	0.00163258	14288	29.7193
rs111066336	T	C	0.0745	0.3642	8	0.014	1.03e-07	11538	0.0024487	11538	29.7287
rs72781813	T	G	0.2368	0.9817	2	0.0486	1.1e-06	14735	0.00160879	14735	29.7434
rs191929998	A	G	-0.1938	0.9581	22	0.0409	2.15e-06	9844	0.00227608	9844	29.7685
rs62257659	A	G	-0.2015	0.9745	3	0.042	1.61e-06	14727	0.00156069	14727	29.7738
rs12152184	A	G	0.1085	0.8849	22	0.0205	1.21e-07	12402	0.00225398	12402	29.8074
rs2003431	A	T	-0.1602	0.0632	14	0.0344	3.21e-06	9786	0.00221172	9786	29.8234
rs10992204	A	G	0.1061	0.1034	9	0.0217	1.01e-06	14286	0.00167084	14286	29.877
rs4753678	A	G	0.087	0.5434	11	0.0178	1.02e-06	7942	0.00299967	7942	29.935
rs34154371	T	C	-0.2016	0.9714	1	0.0422	1.78e-06	13232	0.00172206	13232	29.9445
rs5743604	A	G	-0.0736	0.7503	4	0.0135	4.98e-08	14737	0.00201309	14737	29.969
rs74903999	T	C	0.3485	0.9882	13	0.0708	8.55e-07	10558	0.00229004	10558	29.9843
rs12138611	C	G	0.119	0.1039	1	0.0256	3.34e-06	11344	0.00190151	11344	29.987
rs145111430	A	G	0.2674	0.9812	11	0.0575	3.31e-06	11345	0.00190297	11345	30.0015
rs10415966	A	C	-0.1184	0.1177	19	0.0233	3.74e-07	10281	0.00250583	10281	30.0153
rs139796674	A	G	0.2334	0.0249	9	0.0492	2.1e-06	11335	0.00198182	11335	30.0591
rs147708384	T	C	-0.2707	0.0151	17	0.0574	2.4e-06	13801	0.00160918	13801	30.1419
rs147033439	A	G	0.2053	0.0249	1	0.0411	5.88e-07	14731	0.00169116	14731	30.2078
rs117317477	T	G	-0.3227	0.0125	22	0.0704	4.57e-06	11725	0.00178911	11725	30.2156
rs74363807	T	C	0.2496	0.0218	7	0.0532	2.71e-06	11344	0.00193702	11344	30.2168
rs17769062	T	C	0.1638	0.9589	9	0.0334	9.38e-07	14287	0.00168083	14287	30.2742
rs78843608	A	G	-0.1684	0.0376	5	0.0323	1.85e-07	14725	0.00184282	14725	30.2793
rs186248365	A	G	-0.428	0.9928	4	0.0907	2.37e-06	11538	0.00192655	11538	30.2905
rs184265227	A	G	0.0961	0.868	1	0.0192	5.58e-07	14288	0.00175054	14288	30.2971
rs72643498	A	C	-0.18	0.9587	21	0.0376	1.69e-06	11788	0.0019407	11788	30.3173
rs17272847	A	G	0.1179	0.0907	19	0.022	8.36e-08	13222	0.00216775	13222	30.3809
rs117867445	C	G	0.2926	0.0172	9	0.0621	2.46e-06	10471	0.00211612	10471	30.3904
rs863004	T	C	0.0661	0.3809	1	0.0119	2.78e-08	14722	0.00209166	14722	30.3954
rs8005108	C	G	0.0889	0.2828	14	0.0182	1.04e-06	9453	0.00251819	9453	30.3966
rs140862652	A	C	0.1342	0.063	6	0.0265	4.1e-07	14287	0.00179207	14287	30.4383
rs73137770	C	G	0.2442	0.9812	20	0.0529	3.91e-06	13808	0.00154114	13808	30.4412
rs1065657	A	G	0.0655	0.4536	6	0.0118	2.84e-08	14287	0.0021523	14287	30.444
rs61968587	A	G	-0.2671	0.9843	13	0.0567	2.47e-06	13798	0.00160594	13798	30.4871
rs112790107	A	G	0.509	0.006	12	0.1062	1.64e-06	9845	0.00232834	9845	30.5123
rs199503547	A	T	0.1128	0.8739	1	0.0219	2.6e-07	10894	0.00242977	10894	30.6304
rs141726773	T	C	0.2093	0.9682	13	0.0446	2.69e-06	11344	0.00193792	11344	30.6777
rs5014495	T	C	0.207	0.0363	4	0.0442	2.82e-06	10208	0.00214441	10208	30.6887
rs551896428	T	C	-0.3275	0.9887	6	0.0705	3.39e-06	12778	0.00168623	12778	30.6925
rs4866742	T	C	0.0702	0.4126	5	0.0122	8.71e-09	12829	0.0025746	12829	30.7136
rs148560093	A	G	-0.298	0.9824	8	0.0646	3.97e-06	9984	0.00212728	9984	30.748
rs56272634	T	C	0.0704	0.6994	2	0.0126	2.31e-08	14729	0.00211529	14729	30.7546
rs72854560	C	G	-0.2968	0.0156	6	0.0602	8.21e-07	11344	0.00213853	11344	30.7695
rs111872246	A	G	0.2195	0.0229	2	0.0425	2.41e-07	14248	0.0018689	14248	30.7825
rs2429473	A	C	-0.0812	0.795	12	0.0147	3.32e-08	14295	0.00213024	14295	30.7837
rs112327130	C	G	-0.2862	0.0153	8	0.0608	2.51e-06	12456	0.00177603	12456	30.8139
rs117145942	A	G	-0.3006	0.0131	7	0.0649	3.63e-06	13164	0.00162727	13164	30.8241
rs148332905	T	C	0.2883	0.0166	2	0.0608	2.12e-06	11341	0.00197901	11341	30.8541
rs79229049	A	T	-0.2102	0.9695	7	0.0412	3.36e-07	11781	0.00220498	11781	30.8594
rs574143589	T	C	-0.3481	0.9886	7	0.0733	2.04e-06	11273	0.00199696	11273	30.8684
rs149146289	A	G	0.2856	0.9866	19	0.0569	5.19e-07	14285	0.00176079	14285	30.8709
rs72682331	A	G	0.1089	0.0979	4	0.0209	1.88e-07	14731	0.00183988	14731	30.9177
rs77919742	T	C	-0.1433	0.9287	11	0.0287	5.94e-07	11345	0.00219304	11345	30.9313
rs62055193	C	G	0.093	0.2384	16	0.0196	2.09e-06	9830	0.00228557	9830	30.9642
rs2285179	A	G	-0.0663	0.5586	22	0.0122	5.5e-08	14288	0.002063	14288	31.0344
rs13119159	A	G	0.0739	0.4958	4	0.0132	2.16e-08	11344	0.00275583	11344	31.0531
rs12531843	C	G	-0.1286	0.9177	7	0.0243	1.21e-07	12404	0.00225319	12404	31.0592
rs10926313	A	G	-0.0884	0.8334	1	0.0175	4.39e-07	14288	0.00178296	14288	31.0683
rs139902	A	C	0.0684	0.3659	22	0.0121	1.58e-08	14285	0.00223229	14285	31.076
rs146186562	T	G	-0.2293	0.9789	6	0.0497	3.96e-06	14285	0.00148809	14285	31.0901
rs2693361	T	G	0.0884	0.517	17	0.0185	1.77e-06	7943	0.00286707	7943	31.1133
rs4910962	A	C	0.1465	0.9341	11	0.0312	2.66e-06	11760	0.00187163	11760	31.1506
rs145127946	A	G	-0.1747	0.037	1	0.036	1.22e-06	14295	0.00164491	14295	31.1539
rs538021311	T	C	0.193	0.9443	1	0.039	7.47e-07	7943	0.00307449	7943	31.2385
rs653178	T	C	-0.0728	0.5224	12	0.0132	3.48e-08	11785	0.00257478	11785	31.244
rs75510105	A	G	0.1933	0.0292	6	0.0385	5.15e-07	14727	0.00170901	14727	31.2595
rs115950744	A	G	-0.2574	0.0213	6	0.0506	3.64e-07	11302	0.00228478	11302	31.3008
rs570880779	T	C	-0.2336	0.0215	15	0.0505	3.73e-06	13605	0.00157053	13605	31.3046
rs8026767	A	G	-0.0743	0.2595	15	0.0132	1.81e-08	14734	0.00214603	14734	31.3223
rs569463048	T	G	-0.2687	0.028	11	0.0588	4.88e-06	7943	0.0026228	7943	31.331
rs10831650	A	G	0.0692	0.3558	11	0.0125	3.09e-08	14288	0.00214068	14288	31.4292
rs117883662	C	G	-0.4295	0.9904	19	0.0907	2.19e-06	8938	0.00250311	8938	31.4563
rs4724126	T	G	0.0846	0.2624	7	0.0152	2.61e-08	11344	0.00272383	11344	31.5101
rs13001788	T	C	0.2769	0.9745	2	0.0557	6.65e-07	8243	0.00298989	8243	31.5236
rs73112514	C	G	0.2053	0.9689	4	0.0433	2.12e-06	12393	0.00181096	12393	31.5543
rs189104742	A	T	0.2754	0.9857	4	0.0584	2.41e-06	14729	0.00150776	14729	31.556
rs138471526	T	C	-0.3418	0.0137	11	0.0735	3.31e-06	9983	0.002162	9983	31.6119
rs114597610	T	C	-0.26	0.0161	5	0.0564	4.03e-06	14735	0.00144036	14735	31.621
rs117276991	A	G	-0.1261	0.0751	10	0.0256	8.4e-07	14287	0.00169564	14287	31.6254
rs151246947	A	G	0.2116	0.0274	17	0.0453	3e-06	13224	0.00164749	13224	31.6287
rs143313574	T	C	-0.3868	0.0107	16	0.0841	4.24e-06	9956	0.00212061	9956	31.6293
rs4672486	A	G	0.0661	0.4329	2	0.0117	1.61e-08	14720	0.00216392	14720	31.6418
rs574432935	A	T	0.3432	0.9894	10	0.0692	7.07e-07	12778	0.00192155	12778	31.6426
rs79348253	A	G	-0.1585	0.0447	7	0.0295	7.75e-08	14719	0.00195769	14719	31.6437
rs146380867	A	G	0.3742	0.0105	8	0.0814	4.29e-06	10849	0.00194448	10849	31.6532
rs140844269	C	G	-0.3615	0.0099	11	0.0776	3.19e-06	12330	0.00175726	12330	31.6641
rs115511138	A	G	0.1956	0.9694	4	0.042	3.21e-06	13944	0.00155324	13944	31.7179
rs7137828	T	C	-0.0748	0.5243	12	0.0133	1.87e-08	11344	0.002781	11344	31.7431
rs180893431	A	C	0.4057	0.9896	6	0.0865	2.73e-06	9340	0.00235019	9340	31.7439
rs587611953	A	C	-0.115	0.1851	9	0.0231	6.41e-07	7943	0.00311131	7943	31.8088
rs7636889	A	G	-0.0768	0.7593	3	0.0137	2.07e-08	14733	0.00212874	14733	31.8282
rs7755771	T	C	-0.0861	0.2688	6	0.0181	1.97e-06	10893	0.00207339	10893	31.83
rs9961731	A	G	0.1048	0.1883	18	0.0208	4.69e-07	9461	0.00267662	9461	31.8643
rs149092077	A	G	-0.3592	0.9888	18	0.073	8.63e-07	11137	0.00216967	11137	31.9126
rs8033310	T	C	0.1332	0.9133	15	0.0286	3.2e-06	11343	0.00190895	11343	31.9554
rs12240324	A	G	0.2203	0.9713	10	0.047	2.77e-06	11793	0.00185983	11793	31.9905
rs546951873	A	G	0.3427	0.0122	12	0.0672	3.4e-07	11273	0.00230211	11273	31.9949
rs78397068	T	C	0.1202	0.9155	1	0.0233	2.49e-07	14288	0.00185942	14288	32.0064
rs118119134	A	G	-0.4423	0.0096	17	0.0943	2.73e-06	8576	0.00255926	8576	32.0146
rs2926741	T	C	-0.0704	0.3436	12	0.0126	2.31e-08	14296	0.00217923	14296	32.0275
rs34007466	A	G	-0.2684	0.0153	4	0.05	7.96e-08	14733	0.00195229	14733	32.0454
rs72850206	A	T	-0.1438	0.0736	11	0.0281	3.1e-07	11336	0.00230526	11336	32.0504
rs536613714	T	G	0.1906	0.9625	8	0.0387	8.43e-07	12193	0.00198573	12193	32.0544
rs10101219	C	G	-0.4015	0.9895	8	0.0847	2.13e-06	9540	0.00235031	9540	32.0568
rs2894233	A	G	-0.2236	0.9724	6	0.047	1.96e-06	11917	0.00189596	11917	32.0619
rs144181640	A	T	0.3366	0.9898	2	0.0697	1.37e-06	13988	0.00166474	13988	32.0696
rs62092633	T	C	-0.1249	0.1005	18	0.0259	1.42e-06	11344	0.00204619	11344	32.0803
rs149756404	A	C	-0.2749	0.9809	2	0.0524	1.55e-07	11302	0.0024297	11302	32.0884
rs2894910	T	C	0.0807	0.5094	6	0.0175	4e-06	9830	0.00215907	9830	32.0955
rs145846107	T	C	0.2736	0.0162	12	0.0582	2.59e-06	13422	0.00164407	13422	32.0977
rs149604038	C	G	-0.2813	0.9851	3	0.0556	4.21e-07	13798	0.00185196	13798	32.1218
rs7250371	T	C	0.0686	0.3648	19	0.0116	3.34e-09	14722	0.00237025	14722	32.1736
rs144118870	A	G	0.1749	0.963	6	0.0368	2.01e-06	14735	0.00153083	14735	32.1867
rs116193969	A	T	0.2915	0.0134	2	0.0617	2.31e-06	14296	0.00155911	14296	32.1872
rs73169406	A	G	0.111	0.1327	22	0.0207	8.22e-08	11337	0.00253037	11337	32.2382
rs537908127	T	C	0.246	0.0296	4	0.0472	1.87e-07	9243	0.00293084	9243	32.2384
rs570499416	A	C	-0.3014	0.0147	2	0.0604	6.04e-07	12229	0.0020324	12229	32.2602
rs200824954	T	G	0.1568	0.0642	7	0.0335	2.86e-06	10894	0.00200735	10894	32.2725
rs6805474	A	G	0.0952	0.1456	3	0.0176	6.33e-08	14285	0.00204428	14285	32.2795
rs75610895	T	C	-0.2354	0.0253	10	0.045	1.68e-07	11787	0.0023166	11787	32.2963
rs77083410	C	G	0.224	0.0223	11	0.0416	7.26e-08	14734	0.00196424	14734	32.3035
rs3933086	A	G	0.3099	0.0145	10	0.0664	3.05e-06	11778	0.00184632	11778	32.4108
rs1461044	T	C	-0.1519	0.0635	12	0.0316	1.53e-06	11792	0.00195604	11792	32.444
rs112742549	T	C	0.2421	0.9791	13	0.0506	1.71e-06	13499	0.00169323	13499	32.4544
rs181095999	T	C	-0.2226	0.0227	12	0.0474	2.65e-06	14736	0.00149459	14736	32.4646
rs187405204	T	C	0.4195	0.9851	7	0.0912	4.23e-06	6257	0.00337117	6257	32.4816
rs78912149	C	G	-0.2692	0.9835	1	0.056	1.53e-06	13798	0.00167222	13798	32.5248
rs72699188	C	G	-0.0931	0.8507	9	0.0166	2.04e-08	14744	0.00212912	14744	32.5296
rs147302029	A	G	0.1806	0.0379	16	0.0345	1.65e-07	13649	0.00200396	13649	32.5384
rs6580980	A	G	-0.0688	0.4015	12	0.0118	5.53e-09	14285	0.00237444	14285	32.5661
rs534268736	T	C	0.2909	0.0166	11	0.0584	6.32e-07	11760	0.00210578	11760	32.5755
rs144815207	T	C	0.3186	0.9879	1	0.0622	3.02e-07	13394	0.00195531	13394	32.5777
rs55633025	A	G	0.0725	0.4738	1	0.0129	1.91e-08	12404	0.00254039	12404	32.5899
rs74130123	T	C	-0.2429	0.9809	10	0.0489	6.79e-07	14734	0.00167205	14734	32.6412
rs549056348	A	C	0.1647	0.0539	2	0.0338	1.1e-06	11768	0.00201395	11768	32.6419
rs72883370	A	G	-0.3428	0.989	6	0.0737	3.3e-06	12737	0.00169594	12737	32.6446
rs138848271	T	C	-0.405	0.9907	1	0.0832	1.13e-06	10793	0.00219103	10793	32.7146
rs9264796	A	G	0.1407	0.0716	6	0.0303	3.42e-06	12404	0.00173563	12404	32.7267
rs116309267	C	G	0.1956	0.0299	3	0.0405	1.37e-06	14723	0.00158199	14723	32.746
rs201840950	T	G	0.0993	0.7957	6	0.0215	3.86e-06	10216	0.00208411	10216	32.8501
rs9349270	A	C	0.1055	0.1166	6	0.0188	2e-08	14296	0.00219826	14296	32.8505
rs73257451	T	C	-0.3645	0.989	8	0.0756	1.43e-06	11337	0.00204663	11337	32.8619
rs182599222	A	T	-0.4028	0.991	8	0.0864	3.13e-06	11334	0.00191431	11334	32.892
rs117976551	C	G	-0.2163	0.9739	8	0.0449	1.45e-06	13809	0.001678	13809	32.9178
rs77671113	A	C	-0.1194	0.0859	10	0.0208	9.45e-09	14725	0.00223313	14725	33.0366
rs62373966	T	G	0.1407	0.9234	5	0.0273	2.55e-07	11777	0.00225073	11777	33.0686
rs567093451	T	G	0.1154	0.8692	5	0.0252	4.66e-06	10894	0.00192162	10894	33.0822
rs142870956	T	C	-0.4307	0.0075	20	0.0883	1.07e-06	11952	0.00198699	11952	33.0933
rs149979178	A	G	0.1832	0.9229	7	0.039	2.63e-06	6901	0.00318822	6901	33.1097
rs4146770	T	C	-0.0933	0.7978	3	0.0165	1.56e-08	11760	0.00271196	11760	33.1149
rs11608458	T	C	-0.0707	0.6366	12	0.0122	6.83e-09	14288	0.00234525	14288	33.1159
rs1398590	A	G	-0.197	0.0298	12	0.0363	5.73e-08	14726	0.0019963	14726	33.1163
rs17056751	A	G	0.1694	0.9592	5	0.0325	1.87e-07	14735	0.00184064	14735	33.1661
rs2737756	A	G	0.2047	0.0276	3	0.0391	1.65e-07	14718	0.00185902	14718	33.1732
rs192582121	A	T	-0.4169	0.9916	9	0.0806	2.31e-07	11438	0.00233402	11438	33.208
rs2523495	T	C	0.1095	0.1048	6	0.0196	2.31e-08	14743	0.00211286	14743	33.2388
rs8052631	A	G	-0.1511	0.9463	16	0.027	2.19e-08	14295	0.00218639	14295	33.2426
rs146918864	T	C	-0.2551	0.0228	2	0.0515	7.29e-07	11438	0.00214093	11438	33.2586
rs78429945	T	G	0.0884	0.1818	20	0.016	3.29e-08	14286	0.00213249	14286	33.285
rs6138961	C	G	0.51	0.0088	20	0.1077	2.19e-06	7308	0.00305984	7308	33.3019
rs192245879	A	G	0.3328	0.989	2	0.0655	3.76e-07	13799	0.00186762	13799	33.3287
rs11870164	T	C	0.0751	0.2772	17	0.013	7.61e-09	14733	0.00226036	14733	33.3685
rs117484888	A	G	0.3794	0.0158	21	0.0799	2.05e-06	7423	0.00302915	7423	33.3715
rs188111670	A	G	0.0976	0.3429	22	0.0208	2.7e-06	7743	0.00283624	7743	33.3729
rs62298642	A	G	0.1131	0.8677	4	0.0207	4.66e-08	11341	0.00262584	11341	33.3993
rs144470316	C	G	0.3395	0.0119	12	0.0656	2.28e-07	12303	0.00217264	12303	33.4331
rs13058191	C	G	-0.2164	0.0256	22	0.0467	3.59e-06	14295	0.00150005	14295	33.4704
rs74600570	T	C	-0.2255	0.0287	15	0.0472	1.77e-06	11778	0.00193451	11778	33.4803
rs150408090	A	G	0.3666	0.9898	6	0.0761	1.45e-06	12313	0.0018815	12313	33.4993
rs117645472	A	T	0.3494	0.0125	18	0.0754	3.59e-06	11095	0.00193203	11095	33.5338
rs115602471	T	C	0.2215	0.0311	2	0.0469	2.33e-06	11340	0.00196341	11340	33.6232
rs55850217	T	C	0.0816	0.3119	19	0.014	5.59e-09	11755	0.00288219	11755	33.6875
rs139918398	T	C	0.3373	0.0111	5	0.0676	6.05e-07	13457	0.00184694	13457	33.6905
rs6517655	C	G	0.0757	0.289	21	0.0129	4.41e-09	14287	0.00240484	14287	33.7205
rs7116054	T	C	-0.0998	0.1822	11	0.0179	2.47e-08	11335	0.0027354	11335	33.7382
rs6963617	T	C	0.0754	0.2938	7	0.0142	1.1e-07	14288	0.0019697	14288	33.7823
rs143131035	T	C	-0.4361	0.0118	4	0.0867	4.91e-07	7585	0.00332542	7585	33.7832
rs12294339	T	C	0.0702	0.3671	11	0.0118	2.7e-09	14726	0.00239796	14726	33.7944
rs142585779	T	C	0.2119	0.038	9	0.0435	1.11e-06	10266	0.00230656	10266	33.8061
rs2349689	A	G	-0.0789	0.2555	8	0.0164	1.5e-06	14296	0.00161663	14296	33.9331
rs9264931	T	C	-0.1048	0.8812	6	0.0191	4.09e-08	14736	0.00203915	14736	33.9597
rs573618345	T	G	0.2137	0.9647	2	0.0434	8.48e-07	10894	0.00222104	10894	33.9834
rs28454196	C	G	-0.2242	0.9758	4	0.0486	3.97e-06	14285	0.00148776	14285	33.9883
rs13299342	A	G	0.1	0.1744	9	0.017	4.04e-09	11781	0.002929	11781	34.0179
rs143910182	T	C	0.2157	0.0255	3	0.0449	1.56e-06	14730	0.00156453	14730	34.1351
rs192746810	A	G	-0.1842	0.0464	18	0.0395	3.11e-06	11341	0.00191416	11341	34.1487
rs17221073	C	G	0.2646	0.018	6	0.0498	1.08e-07	13801	0.00204167	13801	34.2387
rs141295666	T	C	0.3405	0.0132	12	0.066	2.48e-07	11337	0.00234264	11337	34.3402
rs2790462	T	C	-0.0747	0.2977	10	0.0126	3.06e-09	14733	0.00238031	14733	34.4524
rs117398067	T	C	0.2583	0.0178	15	0.0564	4.65e-06	14744	0.00142075	14744	34.4722
rs80131163	A	G	0.1962	0.9686	18	0.0399	8.77e-07	14730	0.00163906	14730	34.5672
rs114250919	T	C	0.2469	0.9743	5	0.049	4.69e-07	11305	0.00224121	11305	34.6114
rs185922111	A	G	0.3618	0.9877	20	0.0747	1.28e-06	10858	0.0021562	10858	34.6378
rs75991751	T	G	-0.2685	0.9818	12	0.0539	6.31e-07	13422	0.00184568	13422	34.6646
rs117427219	A	G	-0.3062	0.0173	7	0.0629	1.13e-06	10850	0.00217978	10850	34.6932
rs705705	C	G	0.0785	0.323	12	0.0133	3.59e-09	12841	0.002706	12841	34.6947
rs144471361	T	C	0.3067	0.0154	6	0.0628	1.04e-06	12145	0.00196033	12145	34.738
rs516978	C	G	0.0721	0.3473	12	0.0122	3.42e-09	14725	0.0023666	14725	34.7808
rs188758663	A	G	-0.3801	0.0104	10	0.0749	3.88e-07	11668	0.00220269	11668	34.7964
rs145386370	T	G	0.2641	0.019	4	0.0535	7.96e-07	13386	0.00181741	13386	34.8904
rs2954016	T	C	-0.0759	0.3451	8	0.0156	1.14e-06	13421	0.00176096	13421	35.0337
rs3104373	T	C	0.0973	0.1469	6	0.0165	3.7e-09	14735	0.00235474	14735	35.0429
rs2289779	T	G	0.0788	0.5419	5	0.0134	4.09e-09	11336	0.00304184	11336	35.0498
rs143374617	T	C	0.1766	0.0397	1	0.0329	7.97e-08	14733	0.00195213	14733	35.1136
rs79567569	A	C	-0.3284	0.9877	6	0.0669	9.16e-07	13386	0.00179716	13386	35.1635
rs116683909	A	G	-0.21	0.0278	3	0.0426	8.24e-07	14724	0.00164792	14724	35.1781
rs72886502	T	G	-0.3895	0.0095	18	0.076	2.98e-07	12291	0.00213277	12291	35.1869
rs549453778	A	T	0.449	0.9882	7	0.0914	8.99e-07	7456	0.00322706	7456	35.2116
rs140072192	A	G	0.2773	0.0196	16	0.0602	4.1e-06	11925	0.00177643	11925	35.3395
rs140505982	T	C	-0.2294	0.0248	3	0.0415	3.24e-08	13865	0.00219926	13865	35.3774
rs139597204	A	C	-0.3374	0.0128	4	0.0714	2.3e-06	12303	0.00181203	12303	35.4917
rs56675286	A	C	-0.1806	0.0383	17	0.0325	2.75e-08	14743	0.00209042	14743	35.5039
rs113552426	C	G	-0.278	0.9792	16	0.0581	1.71e-06	11249	0.0020315	11249	35.519
rs112315344	T	G	0.2123	0.0284	5	0.0455	3.07e-06	14255	0.00152513	14255	35.5405
rs12681624	C	G	-0.0935	0.8179	8	0.0157	2.59e-09	13657	0.00259063	13657	35.6523
rs56836641	T	C	-0.163	0.0477	7	0.0301	6.12e-08	14743	0.00198542	14743	35.6676
rs146328951	A	G	-0.4926	0.0079	1	0.0993	7.02e-07	9354	0.00262449	9354	35.7076
rs142970662	A	G	0.311	0.0191	7	0.0639	1.13e-06	9834	0.00240343	9834	35.7625
rs142603673	T	C	-0.2352	0.0232	21	0.0455	2.35e-07	14252	0.00187164	14252	35.8182
rs10212190	A	T	0.0727	0.6151	3	0.0121	1.88e-09	14285	0.00252106	14285	35.8344
rs146174820	A	G	0.2663	0.0247	2	0.0547	1.13e-06	10469	0.00225924	10469	35.8853
rs11950562	A	C	0.0785	0.5494	5	0.0132	2.73e-09	11793	0.00299047	11793	36.085
rs564398411	T	C	0.3494	0.9856	12	0.0713	9.56e-07	10407	0.00230263	10407	36.1817
rs76275710	A	G	0.2665	0.0176	10	0.0525	3.85e-07	14735	0.00174593	14735	36.2731
rs114758826	A	G	-0.1804	0.0393	4	0.0337	8.65e-08	14728	0.00194216	14728	36.2775
rs139511528	A	G	-0.2485	0.0294	12	0.0521	1.85e-06	10280	0.00220856	10280	36.3507
rs3732378	A	G	0.0941	0.1671	3	0.0154	9.94e-10	14740	0.00252697	14740	36.4157
rs117510656	T	C	-0.2587	0.9806	11	0.0562	4.16e-06	14285	0.00148135	14285	36.4622
rs114165349	C	G	-0.1948	0.0337	1	0.034	1.01e-08	14727	0.00222432	14727	36.4821
rs137896358	T	C	0.2797	0.0186	19	0.0551	3.85e-07	12745	0.00201805	12745	36.4996
rs76669782	A	C	-0.2853	0.0176	9	0.0513	2.68e-08	12933	0.00238616	12933	36.4998
rs174535	T	C	-0.0735	0.6459	11	0.0121	1.24e-09	14736	0.00249803	14736	36.4998
rs180941492	A	G	-0.244	0.0227	11	0.0491	6.71e-07	13800	0.00178659	13800	36.545
rs113539352	C	G	0.4485	0.992	3	0.0922	1.15e-06	11439	0.00206468	11439	36.6317
rs4474574	T	C	-0.365	0.0146	13	0.0779	2.79e-06	9555	0.00229284	9555	36.7611
rs559991994	A	T	0.3764	0.0166	13	0.0809	3.28e-06	7943	0.0027186	7943	36.9025
rs7193141	C	G	0.2407	0.0351	16	0.0521	3.84e-06	9377	0.00227153	9377	36.9361
rs11987533	A	G	0.1171	0.1374	8	0.0198	3.34e-09	11344	0.00307437	11344	36.9865
rs144850787	T	G	0.3161	0.9869	5	0.056	1.66e-08	14287	0.00222549	14287	37.0022
rs73000929	A	G	-0.1935	0.0347	11	0.0355	5.02e-08	14734	0.00201265	14734	37.0456
rs61747728	T	C	0.1841	0.0399	1	0.0313	4.06e-09	14287	0.00241595	14287	37.1909
rs9940390	T	C	-0.0818	0.7358	16	0.0133	7.73e-10	14286	0.00264122	14286	37.2572
rs200680034	A	G	-0.3598	0.0177	7	0.071	4.03e-07	8243	0.00310652	8243	37.2657
rs7150107	T	C	-0.1128	0.7641	14	0.0244	3.78e-06	8099	0.00263251	8099	37.3119
rs138657007	A	G	-0.2863	0.0181	10	0.0577	6.98e-07	12790	0.00192156	12790	37.367
rs150011668	T	C	-0.1376	0.9058	4	0.0281	9.74e-07	11538	0.00207428	11538	37.3948
rs398518	A	G	-0.1293	0.9146	3	0.0218	3.01e-09	14296	0.00245506	14296	37.4288
rs45617141	T	G	0.2803	0.9812	15	0.0512	4.38e-08	12935	0.00231207	12935	37.5969
rs117113213	A	G	-0.1646	0.0498	20	0.03	4.1e-08	14723	0.00204076	14723	37.8431
rs117591817	C	G	-0.1989	0.0348	19	0.0435	4.82e-06	14286	0.00146152	14286	38.0629
rs12864018	A	C	-0.2292	0.0477	13	0.0499	4.37e-06	7943	0.00264972	7943	38.0806
rs149156511	A	G	0.2066	0.0323	20	0.0444	3.27e-06	14286	0.00151352	14286	38.2159
rs6328	A	C	-0.0797	0.3498	1	0.0122	6.46e-11	13224	0.00321736	13224	38.3149
rs1950897	T	C	0.0798	0.7151	14	0.0128	4.54e-10	14735	0.00263118	14735	38.3279
rs192119373	T	G	0.6177	0.0057	1	0.1287	1.59e-06	8829	0.00260287	8829	38.3418
rs72636362	A	G	0.302	0.9818	1	0.0635	1.98e-06	11728	0.00192522	11728	38.3448
rs149993822	T	C	0.0984	0.1662	2	0.0194	3.93e-07	14287	0.00179773	14287	38.438
rs71534595	T	C	-0.2991	0.9813	6	0.0606	7.99e-07	11719	0.00207477	11719	38.5968
rs570043519	A	T	-0.3321	0.02	21	0.0721	4.1e-06	8911	0.00237577	8911	38.6843
rs1473089	A	C	0.2679	0.0253	4	0.0561	1.79e-06	10916	0.00208511	10916	38.7696
rs77095316	T	G	-0.1416	0.0705	11	0.0238	2.69e-09	14744	0.00239538	14744	38.8413
rs368805685	A	G	-0.2297	0.0323	2	0.0501	4.54e-06	11760	0.00178459	11760	38.9102
rs150128402	A	G	0.2386	0.9763	5	0.0459	2.01e-07	14736	0.00183062	14736	38.9196
rs191808657	A	C	0.3059	0.983	7	0.0665	4.22e-06	12412	0.00170217	12412	38.9335
rs140562194	T	C	0.4666	0.0122	11	0.0897	1.97e-07	7396	0.00364619	7396	39.0043
rs490342	T	G	0.1252	0.1051	3	0.02	3.85e-10	13228	0.00295417	13228	39.1135
rs62311721	T	C	-0.186	0.9588	4	0.0407	4.88e-06	14288	0.0014598	14288	39.1544
rs2854008	A	G	0.0926	0.2629	6	0.0149	5.14e-10	11784	0.00326745	11784	39.2856
rs16879825	A	G	-0.2027	0.9577	6	0.0438	3.69e-06	11784	0.00181448	11784	39.3527
rs73416208	A	G	-0.1477	0.0654	22	0.0246	1.92e-09	14729	0.00244183	14729	39.3793
rs3828139	T	C	0.0744	0.4677	1	0.0119	4.05e-10	14286	0.00272907	14286	39.4774
rs118083884	A	G	0.3284	0.019	17	0.0668	8.83e-07	9785	0.00246439	9785	39.4894
rs7503751	A	G	-0.1386	0.0779	17	0.0238	5.76e-09	14288	0.00236828	14288	39.5351
rs11220462	A	G	-0.1024	0.1509	11	0.0161	2.01e-10	14731	0.00273895	14731	39.6844
rs114694170	T	C	-0.1625	0.9462	5	0.0267	1.16e-09	14728	0.00250904	14728	39.6968
rs72837690	T	C	-0.0776	0.6405	17	0.0125	5.37e-10	14287	0.00269062	14287	39.7244
rs540074689	A	C	-0.1076	0.8004	14	0.0219	8.96e-07	10703	0.00225078	10703	39.7334
rs2731672	T	C	0.0926	0.2679	5	0.0152	1.11e-09	11783	0.00314041	11783	39.7595
rs116889819	A	G	-0.176	0.0455	11	0.03	4.45e-09	14744	0.00232924	14744	39.7712
rs148834134	T	C	0.2541	0.0235	21	0.0556	4.87e-06	13421	0.00155405	13421	39.8831
rs73327656	A	G	0.235	0.0269	17	0.0512	4.44e-06	13801	0.00152435	13801	40.0111
rs117900576	C	G	-0.2256	0.9694	17	0.0429	1.45e-07	13224	0.00208718	13224	40.0445
rs377588320	A	C	-0.3485	0.9837	22	0.0719	1.25e-06	10271	0.00228259	10271	40.1521
rs147119146	A	C	-0.2421	0.0299	4	0.0498	1.17e-06	11788	0.00200122	11788	40.2117
rs2201150	T	C	0.0785	0.3561	3	0.0123	1.75e-10	14286	0.00284343	14286	40.4798
rs112635299	T	G	0.2618	0.0205	14	0.0433	1.48e-09	14733	0.00247545	14733	40.659
rs138440733	A	G	-0.1724	0.0585	22	0.036	1.68e-06	12404	0.00184576	12404	40.7377
rs144834546	T	C	-0.2662	0.0227	12	0.0526	4.17e-07	12935	0.00197645	12935	40.7912
rs12533747	A	G	0.1389	0.0802	7	0.0276	4.84e-07	14295	0.00176886	14295	40.8003
rs72965996	A	G	-0.2215	0.031	18	0.0444	6.08e-07	13808	0.00179942	13808	40.8143
rs41285646	A	G	0.106	0.2799	6	0.0208	3.47e-07	8978	0.00288501	8978	40.8406
rs62291421	C	G	0.2674	0.9763	3	0.0518	2.44e-07	12305	0.00216129	12305	40.8446
rs10733789	T	C	-0.0815	0.6875	10	0.0127	1.39e-10	14287	0.0028746	14287	40.8874
rs16971993	T	C	-0.1285	0.0956	17	0.025	2.75e-07	14288	0.00184592	14288	40.9079
rs12075	A	G	0.0749	0.5547	1	0.0114	5.03e-11	14731	0.0029222	14731	40.9339
rs111268024	A	C	0.3672	0.0207	9	0.0763	1.49e-06	7456	0.00309756	7456	40.9724
rs1866051	T	C	-0.0746	0.4771	2	0.0115	8.76e-11	14732	0.00284866	14732	41.0153
rs28929474	T	C	0.2643	0.0204	14	0.0445	2.86e-09	14743	0.00238731	14743	41.2709
rs10140592	A	G	0.2704	0.0209	14	0.0553	1.01e-06	13753	0.0017357	13753	41.2717
rs562335808	A	G	-0.2822	0.9756	20	0.0592	1.87e-06	10894	0.00208189	10894	41.4537
rs113903858	A	G	0.3666	0.014	8	0.0747	9.22e-07	11137	0.00215832	11137	41.4691
rs141179525	T	C	-0.2583	0.9784	20	0.0447	7.54e-09	14735	0.00226131	14735	41.6645
rs174533	A	G	0.0787	0.3509	11	0.0121	7.81e-11	14732	0.00286372	14732	41.6777
rs111865607	T	C	-0.1077	0.2079	14	0.0178	1.44e-09	10894	0.00334986	10894	41.7701
rs7242462	A	G	-0.1199	0.8853	18	0.0187	1.44e-10	14287	0.00286964	14287	41.8285
rs141941146	A	G	0.3833	0.9859	6	0.0825	3.38e-06	10280	0.0020958	10280	42.1547
rs7432752	A	G	0.0882	0.5176	3	0.0167	1.28e-07	10894	0.00255438	10894	42.4783
rs10992054	T	C	-0.3705	0.9873	9	0.0763	1.2e-06	12304	0.00191302	12304	42.4945
rs9804965	A	C	-0.1927	0.0662	12	0.0361	9.4e-08	9265	0.00306664	9265	42.7224
rs2024570	T	C	-0.1985	0.0394	20	0.0341	5.85e-09	14288	0.00236632	14288	42.7364
rs148307902	A	G	0.2553	0.0243	5	0.0538	2.08e-06	13798	0.00162958	13798	42.7712
rs11212636	A	G	-0.0772	0.4171	11	0.0117	4.16e-11	14723	0.00294878	14723	42.7855
rs62230781	A	G	0.2184	0.0412	21	0.0403	5.98e-08	11345	0.00258252	11345	42.907
rs76522981	T	C	-0.1462	0.076	17	0.0253	7.53e-09	14295	0.00233086	14295	43.0367
rs3128517	T	C	-0.0775	0.4965	9	0.0118	5.11e-11	14295	0.0030089	14295	43.0508
rs587680479	A	C	0.2346	0.9586	1	0.0505	3.39e-06	9830	0.00219107	9830	43.1211
rs17722688	T	C	-0.0857	0.7246	5	0.0131	6.07e-11	14729	0.00289764	14729	43.2955
rs4749761	A	T	0.5548	0.0104	10	0.1204	4.07e-06	6862	0.0030857	6862	43.7402
rs181906998	A	T	-0.1043	0.7203	4	0.0211	7.69e-07	9987	0.00244115	9987	43.9603
rs144129701	C	G	-0.2699	0.9727	14	0.0576	2.79e-06	11341	0.00193262	11341	44.0388
rs148608719	A	G	0.3474	0.0145	5	0.0683	3.65e-07	12745	0.00202612	12745	44.1049
rs6937696	T	C	-0.0811	0.651	6	0.012	1.4e-11	14742	0.00308914	14742	44.1851
rs705379	A	G	0.0789	0.4598	7	0.012	4.87e-11	14288	0.00301695	14288	44.3163
rs9554186	A	T	0.0821	0.3602	13	0.0128	1.42e-10	14286	0.00287189	14286	44.5149
rs12141791	A	G	0.0859	0.6981	1	0.013	3.9e-11	14296	0.00304524	14296	44.5968
rs798893	C	G	0.095	0.2138	19	0.0141	1.61e-11	14725	0.0030738	14725	44.8058
rs79697698	T	C	-0.348	0.0136	20	0.0653	9.86e-08	13752	0.00206126	13752	44.8226
rs6517157	T	C	0.1509	0.9258	21	0.0251	1.83e-09	14286	0.00252397	14286	44.8271
rs76932862	T	C	0.1401	0.1028	14	0.0291	1.48e-06	12412	0.00186427	12412	45.0958
rs13103023	A	G	0.0837	0.3415	4	0.0124	1.48e-11	14296	0.0031774	14296	45.1806
rs11713634	A	G	-0.0978	0.2943	3	0.015	7.03e-11	11336	0.00373668	11336	45.2095
rs11130215	A	G	-0.1009	0.8154	3	0.0151	2.36e-11	14732	0.00302212	14732	45.2846
rs67020211	T	G	0.079	0.4609	15	0.0115	6.44e-12	14734	0.00319307	14734	45.8322
rs17229943	A	C	-0.16	0.9351	5	0.0267	2.07e-09	14744	0.00242999	14744	45.9495
rs182239847	T	G	-0.1716	0.9096	4	0.0359	1.75e-06	9453	0.00241168	9453	45.9906
rs4779338	A	G	0.1274	0.211	15	0.0276	3.91e-06	8491	0.00250366	8491	46.1252
rs184708984	T	C	-0.6334	0.0083	15	0.1109	1.12e-08	6942	0.0046784	6942	46.1405
rs672806	A	G	0.0816	0.4097	11	0.0116	2e-12	14286	0.00345233	14286	46.153
rs1986719	T	C	-0.1954	0.9572	17	0.039	5.44e-07	14718	0.0017029	14718	46.1824
rs12123181	A	G	-0.0996	0.2042	1	0.0151	4.22e-11	14296	0.00303453	14296	46.2343
rs2074475	T	C	0.2308	0.9618	6	0.0421	4.2e-08	11792	0.00254266	11792	46.3305
rs2453338	A	T	0.0829	0.352	5	0.0124	2.3e-11	14734	0.00302474	14734	46.3321
rs11140450	A	T	-0.2681	0.9693	9	0.0579	3.65e-06	10797	0.00198222	10797	46.3772
rs114882743	A	T	-0.3259	0.9804	1	0.0548	2.73e-09	11345	0.00310833	11345	46.4903
rs111641307	C	G	-0.401	0.9859	10	0.0871	4.15e-06	10446	0.00202537	10446	46.9012
rs143274881	A	T	-0.3325	0.9767	13	0.0719	3.76e-06	9353	0.00228179	9353	47.2911
rs76263310	A	G	0.296	0.0187	17	0.0455	7.74e-11	14727	0.00286589	14727	47.5019
rs579459	T	C	0.1098	0.7888	9	0.0157	2.68e-12	11785	0.00413381	11785	47.5225
rs138854302	T	C	-0.1391	0.0915	9	0.0205	1.16e-11	14736	0.00311509	14736	47.55
rs138203589	T	G	0.1937	0.0455	2	0.0418	3.59e-06	14730	0.0014559	14730	48.1546
rs79649467	T	G	-0.1721	0.0605	4	0.0276	4.5e-10	14288	0.00271427	14288	48.2636
rs74719858	A	G	0.3915	0.9853	14	0.0823	1.97e-06	10858	0.00208013	10858	48.4152
rs113582651	T	G	0.242	0.0489	19	0.0523	3.71e-06	8911	0.00239749	8911	48.7974
rs144317085	A	T	0.2206	0.9647	4	0.0324	9.85e-12	14722	0.00313941	14722	48.9506
rs6127099	A	T	0.0907	0.706	20	0.0134	1.3e-11	14287	0.00319694	14287	48.9511
rs80346512	A	G	-0.4022	0.982	5	0.0779	2.43e-07	8534	0.00311461	8534	49.0727
rs56244095	A	C	0.1013	0.2121	17	0.0156	8.38e-11	14286	0.00294333	14286	49.1589
rs576592832	A	C	-0.3429	0.0258	2	0.071	1.37e-06	8334	0.00279161	8334	49.5401
rs28735437	C	G	-0.1168	0.1435	15	0.0164	1.06e-12	14737	0.00343048	14737	49.5797
rs1846616	A	T	0.0856	0.362	3	0.0119	6.33e-13	14719	0.00350356	14719	49.9803
rs181998213	T	C	0.3723	0.9872	3	0.0695	8.47e-08	14285	0.00200505	14285	50.2082
rs10822155	A	C	0.0838	0.4155	10	0.0117	7.93e-13	14744	0.00346778	14744	50.4561
rs7213460	A	G	0.0942	0.4161	17	0.0132	9.58e-13	11780	0.00430535	11780	51.0054
rs77527696	T	C	-0.2538	0.0298	17	0.0465	4.81e-08	13829	0.00214988	13829	51.6939
rs12646113	T	C	0.0977	0.246	4	0.0136	6.78e-13	14743	0.00348872	14743	52.3833
rs547199103	A	T	-0.3452	0.0283	6	0.0647	9.53e-08	7943	0.00357194	7943	52.3867
rs7564243	A	G	-0.0852	0.5375	2	0.0114	7.8e-14	14729	0.00377843	14729	53.3438
rs74256540	A	G	0.1236	0.1421	19	0.017	3.58e-13	14288	0.00368659	14288	53.4108
rs12191307	A	G	-0.1452	0.098	6	0.0197	1.7e-13	14287	0.00378854	14287	53.4439
rs11251952	A	G	-0.1845	0.0751	10	0.0397	3.36e-06	11344	0.00190062	11344	53.8897
rs144101664	T	C	-0.3694	0.014	17	0.0547	1.45e-11	14288	0.00318218	14288	54.023
rs4800787	T	C	-0.094	0.3008	18	0.0125	5.48e-14	14730	0.00382497	14730	54.9447
rs8178824	T	C	0.2575	0.029	17	0.037	3.42e-12	14735	0.00327668	14735	55.2227
rs72912115	A	T	0.137	0.114	2	0.0184	9.65e-14	14728	0.0037505	14728	56.046
rs112359206	A	G	0.1691	0.9	8	0.0225	5.67e-14	10894	0.00515903	10894	56.3519
rs10821552	A	C	-0.1132	0.3353	9	0.0156	3.97e-13	9841	0.00532322	9841	56.5224
rs9272226	T	C	-0.0933	0.6505	6	0.0118	2.64e-15	14733	0.00422598	14733	58.5386
rs7406661	T	C	-0.1107	0.7855	17	0.0156	1.28e-12	14286	0.00351292	14286	59.2305
rs142915220	A	G	-0.3256	0.9794	11	0.0494	4.37e-11	13809	0.00313654	13809	59.3181
rs56373850	A	T	0.1827	0.918	4	0.0244	7.01e-14	11774	0.00474006	11774	59.4568
rs79722574	T	C	-0.1215	0.167	17	0.0156	6.78e-15	14720	0.00410458	14720	60.6988
rs41307428	T	C	0.2027	0.067	9	0.0299	1.21e-11	11774	0.00388886	11774	60.7828
rs192427410	T	G	0.3743	0.0252	8	0.0786	1.92e-06	8783	0.00257591	8783	60.8596
rs542608643	T	C	-0.3554	0.0294	6	0.0467	2.74e-14	8387	0.00685975	8387	60.8832
rs17700884	T	G	-0.105	0.3783	16	0.0136	1.16e-14	11775	0.00503756	11775	61.3721
rs61803119	T	G	0.1501	0.1069	1	0.0194	1.02e-14	14295	0.0041708	14295	61.754
rs73045256	A	G	-0.1921	0.9378	19	0.0276	3.4e-12	14288	0.00337953	14288	61.7689
rs75612655	T	C	0.5352	0.0084	7	0.0705	3.16e-14	12935	0.00443633	12935	62.009
rs188234686	C	G	-0.3591	0.981	17	0.0509	1.73e-12	12847	0.00385995	12847	62.0455
rs10207134	T	C	-0.0996	0.326	2	0.0128	7.18e-15	14287	0.00422067	14287	62.5466
rs6993770	A	T	-0.1058	0.7312	8	0.0135	4.61e-15	14288	0.00428085	14288	63.1383
rs12058421	A	C	-0.1256	0.1616	1	0.0159	2.8e-15	14731	0.00421867	14731	63.2318
rs5745687	T	C	-0.1943	0.0608	7	0.0242	9.83e-16	14733	0.00435699	14733	63.789
rs11569551	A	G	0.2584	0.0429	19	0.0327	2.74e-15	11793	0.00526799	11793	65.0082
rs742493	T	C	0.1459	0.883	6	0.0185	3.11e-15	14735	0.00420384	14735	65.0868
rs2227575	A	C	-0.0946	0.5624	10	0.0115	1.93e-16	14729	0.00457384	14729	65.1578
rs16840522	T	C	-0.1191	0.8073	1	0.0147	5.4e-16	14725	0.00443875	14725	65.2661
rs6446951	A	G	-0.1894	0.0665	4	0.0241	3.87e-15	14729	0.00417632	14729	65.8838
rs72825017	T	G	-0.1997	0.0594	17	0.0251	1.77e-15	14730	0.00427959	14730	65.9266
rs2511241	T	C	0.177	0.9163	11	0.0236	6.38e-14	13668	0.00409918	13668	65.9892
rs67037615	T	C	-0.1528	0.8893	6	0.0196	6.39e-15	14296	0.00423388	14296	66.0127
rs3130510	A	G	0.1155	0.2275	6	0.014	1.58e-16	14735	0.00459849	14735	69.4075
rs570025519	A	G	0.1321	0.2395	5	0.0164	7.96e-16	10894	0.00592149	10894	69.6815
rs4734879	A	G	0.1136	0.7422	8	0.0137	1.11e-16	14296	0.00478716	14296	70.9405
rs7225405	T	G	-0.2256	0.0643	17	0.0291	9e-15	11538	0.00518299	11538	71.0852
rs7252764	T	C	0.2321	0.0471	19	0.0295	3.61e-15	14736	0.00418374	14736	71.5936
rs188169560	T	C	-0.3099	0.968	20	0.0383	5.9e-16	11979	0.00543663	11979	71.6866
rs144059387	A	G	0.4543	0.9822	4	0.0594	2.04e-14	9873	0.00589095	9873	71.7533
rs10021230	A	T	0.1179	0.2293	4	0.0138	1.3e-17	14744	0.00492684	14744	72.7851
rs207671	A	G	0.1016	0.5359	2	0.0117	3.83e-18	14287	0.00525108	14287	73.7274
rs2740488	A	C	0.1156	0.7485	9	0.0133	3.57e-18	14732	0.00510256	14732	74.485
rs7005978	A	G	-0.1055	0.3458	8	0.0123	9.72e-18	14744	0.00496565	14744	74.6138
rs11574915	A	C	-0.1464	0.8639	9	0.017	7.19e-18	14733	0.00500923	14733	74.6209
rs117191103	T	C	0.3553	0.0208	20	0.0437	4.28e-16	14736	0.00446645	14736	76.1579
rs597808	A	G	0.116	0.4779	12	0.0134	4.86e-18	11335	0.006569	11335	76.6139
rs9842051	C	G	0.1192	0.748	3	0.014	1.68e-17	14288	0.00504879	14288	76.9357
rs28635588	A	G	-0.1775	0.8408	6	0.0206	6.9e-18	9182	0.00802271	9182	78.0879
rs12479560	A	G	0.12	0.32	20	0.0147	3.26e-16	12404	0.00534452	12404	78.212
rs1821142	T	C	0.4013	0.0184	17	0.0478	4.64e-17	13422	0.00522462	13422	78.5248
rs7624160	T	G	-0.1061	0.6093	3	0.0119	4.84e-19	14719	0.00537252	14719	79.3028
rs3184504	T	C	0.116	0.4764	12	0.0128	1.27e-19	11784	0.00692246	11784	79.6272
rs3811621	C	G	0.1163	0.2897	2	0.0131	6.82e-19	14286	0.00548753	14286	79.9565
rs17099622	A	G	-0.2064	0.9296	11	0.0233	8.12e-19	14296	0.00545979	14296	80.1494
rs4939490	C	G	0.1083	0.6328	11	0.012	1.8e-19	14735	0.00549805	14735	80.746
rs2721961	T	G	-0.1201	0.7293	8	0.0133	1.72e-19	14288	0.00567545	14288	81.8279
rs17692864	T	C	0.2321	0.9406	17	0.0283	2.38e-16	13662	0.00489997	13662	82.7265
rs13195317	T	C	-0.3251	0.0358	6	0.0554	4.4e-09	11301	0.00303845	11301	83.049
rs12149545	A	G	0.1146	0.3094	16	0.0123	1.2e-20	14736	0.00585716	14736	83.1593
rs674379	C	G	0.1193	0.6395	11	0.0126	2.85e-21	12835	0.00693727	12835	84.7704
rs13229619	A	G	-0.1609	0.1297	7	0.0176	6.13e-20	14743	0.00563773	14743	86.661
rs59950280	A	G	0.1219	0.328	4	0.0131	1.34e-20	13222	0.00650726	13222	87.1698
rs3859189	A	G	0.1101	0.5367	17	0.0117	4.95e-21	14729	0.00597702	14729	89.318
rs146583535	A	G	0.4557	0.0265	20	0.0968	2.51e-06	8372	0.00264079	8372	90.6512
rs141782294	A	G	0.3767	0.9777	11	0.0445	2.56e-17	14731	0.00484161	14731	91.7066
rs2194229	A	T	-0.1683	0.1296	5	0.0179	5.34e-21	14288	0.00614996	14288	91.8791
rs16942887	A	G	0.1658	0.1303	16	0.0171	3.14e-22	14736	0.00634007	14736	92.3736
rs7726159	A	C	-0.1191	0.3326	5	0.0128	1.34e-20	14733	0.00584287	14733	93.355
rs78357146	A	G	-0.3382	0.9715	17	0.0378	3.65e-19	14743	0.00540113	14743	93.9618
rs12290068	A	G	0.1221	0.3187	11	0.0122	1.4e-23	14726	0.00675681	14726	95.9463
rs757973	A	G	0.2002	0.09	7	0.0205	1.58e-22	14713	0.00644127	14713	97.2176
rs2364485	A	C	0.1759	0.1645	12	0.0189	1.32e-20	11344	0.00757904	11344	97.2911
rs7296588	A	G	-0.1159	0.4365	12	0.0116	1.66e-23	14725	0.00673472	14725	97.9379
rs1776354	A	G	-0.1301	0.5203	1	0.013	1.41e-23	11783	0.00842964	11783	100.386
rs4512994	A	C	0.1172	0.4634	13	0.0116	5.33e-24	14736	0.0068805	14736	101.342
rs12588969	C	G	-0.1297	0.6875	14	0.0127	1.74e-24	14287	0.00724825	14287	104.007
rs35032874	T	G	0.132	0.7027	2	0.0132	1.52e-23	14287	0.00695169	14287	104.76
rs62501135	A	G	-0.1532	0.2051	8	0.0148	4.13e-25	14288	0.00744455	14288	110.172
rs3135932	A	G	-0.1597	0.823	11	0.0154	3.39e-25	14744	0.00724195	14744	110.359
rs822335	T	C	-0.1295	0.3471	9	0.012	3.77e-27	14736	0.00784219	14736	112.851
rs7612912	T	C	0.1281	0.6276	3	0.012	1.33e-26	14714	0.00768622	14714	113.72
rs72651343	T	C	-0.6096	0.9892	4	0.0619	6.98e-23	14257	0.00675766	14257	114.093
rs4241577	A	C	-0.1419	0.2629	4	0.0128	1.47e-28	14724	0.0082788	14724	115.793
rs144618566	T	C	0.5171	0.0169	17	0.0538	7.15e-22	13801	0.00665027	13801	123.705
rs1260326	T	C	0.1323	0.3977	2	0.0119	1.03e-28	14730	0.00832247	14730	124.543
rs16969443	T	C	-0.4966	0.9763	17	0.0757	5.38e-11	10826	0.00396014	10826	124.953
rs3733402	A	G	-0.1305	0.5102	4	0.0116	2.32e-29	14736	0.00851667	14736	126.486
rs78714574	C	G	0.4727	0.0198	2	0.0474	2.01e-23	14735	0.00670504	14735	128.901
rs7618923	T	C	-0.1738	0.1811	3	0.0151	1.18e-30	14286	0.00918939	14286	129.133
rs9911791	A	G	0.176	0.8208	17	0.0162	1.71e-27	14295	0.00819031	14295	131.441
rs117639761	A	C	-0.3246	0.9561	17	0.0413	3.85e-15	14736	0.00417503	14736	131.484
rs56328050	C	G	-0.1987	0.8696	2	0.0173	1.56e-30	14743	0.00886967	14743	133.185
rs2732865	A	C	0.3635	0.0405	2	0.0303	3.7e-33	14743	0.0096689	14743	152.95
rs144373891	T	C	-0.5739	0.0161	19	0.0515	7.69e-29	14736	0.00835781	14736	155.366
rs66530140	T	C	-0.1678	0.4926	4	0.0136	5.64e-35	10913	0.0137602	10913	155.768
rs2155053	T	C	-0.3212	0.9461	11	0.0264	4.68e-34	14741	0.00994341	14741	156.736
rs11054069	T	C	0.1674	0.7421	12	0.013	6.07e-38	14724	0.0111376	14724	159.627
rs1797042	T	C	-0.2278	0.8749	20	0.018	1.04e-36	14288	0.0110869	14288	164.144
rs3917900	A	G	0.1557	0.6401	17	0.012	1.7e-38	14730	0.0113015	14730	166.364
rs3014874	A	G	-0.1726	0.2623	1	0.0137	2.15e-36	14294	0.0109838	14294	166.694
rs62292952	T	G	0.2346	0.8822	3	0.0185	7.53e-37	14728	0.0108022	14728	170.404
rs112961631	T	C	0.5656	0.0233	20	0.0476	1.46e-32	12148	0.0114909	12148	179.461
rs11759846	A	G	-0.3263	0.0799	6	0.0266	1.36e-34	11788	0.0126065	11788	187.441
rs2468187	T	C	-0.1618	0.4162	8	0.0118	8.62e-43	14735	0.0126007	14735	189.848
rs838131	A	C	0.1627	0.501	19	0.013	6.15e-36	14294	0.0108408	14294	191.7
rs2523882	T	C	-0.1991	0.2883	6	0.0144	1.77e-43	11792	0.0159558	11792	194.962
rs149278	T	C	-0.1882	0.5314	16	0.0135	3.58e-44	11344	0.0168463	11344	203.663
rs516246	T	C	-0.1661	0.445	19	0.0118	5.31e-45	14744	0.0132624	14744	203.675
rs17610659	T	C	0.1684	0.4821	1	0.0118	3.31e-46	14286	0.0140579	14286	205.183
rs4251805	T	C	-0.422	0.0405	19	0.0311	6.1e-42	14734	0.0123438	14734	206.761
rs2247769	T	C	-0.1705	0.5577	8	0.0114	1.42e-50	14285	0.0154195	14285	207.821
rs115140093	T	C	-0.5186	0.9732	4	0.042	5.02e-35	14744	0.0102363	14744	209.761
rs6827617	A	G	-0.1724	0.6041	4	0.0118	2.42e-48	14718	0.0142977	14718	212.23
rs1800472	A	G	-0.4623	0.0345	19	0.0335	2.55e-43	14736	0.0127603	14736	212.813
rs7898286	T	G	-0.1967	0.3975	10	0.0135	4.34e-48	11344	0.0183737	11344	214.164
rs2228467	T	C	-0.3316	0.9289	3	0.0225	3.69e-49	14733	0.0145303	14733	217.112
rs7090111	C	G	-0.1734	0.5834	10	0.0117	1.08e-49	14735	0.0146895	14735	218.524
rs635634	T	C	-0.2482	0.1875	9	0.0166	1.52e-50	11785	0.0186195	11785	225.394
rs5744249	A	C	0.2039	0.7618	11	0.0135	1.53e-51	14742	0.0152405	14742	225.812
rs35728689	A	G	0.3004	0.0959	3	0.0198	5.44e-52	14732	0.0153862	14732	234.162
rs385076	T	C	-0.1857	0.3734	2	0.0123	1.68e-51	14296	0.015696	14296	234.443
rs5030044	A	G	0.285	0.886	3	0.0187	1.9e-52	14287	0.016	14287	238.3
rs79287178	A	G	-0.4987	0.0334	3	0.0343	6.82e-48	14719	0.0141605	14719	240.188
rs574044675	A	C	0.5818	0.9715	3	0.0399	3.69e-48	13173	0.0158865	13173	251.595
rs34790908	T	C	0.211	0.2563	17	0.0129	3.9e-60	14732	0.0178388	14732	254.319
rs3136676	A	G	0.3903	0.9384	17	0.0251	1.6e-54	14728	0.0161544	14728	263.996
rs11225354	T	C	0.2957	0.879	11	0.0181	5.38e-60	14296	0.0183298	14296	270.903
rs12288280	T	G	-0.3548	0.0794	11	0.0213	2.68e-62	14720	0.0185033	14720	275.933
rs62193248	A	T	0.213	0.6507	2	0.0123	3.5e-67	14287	0.0205611	14287	300.815
rs549735081	T	C	-0.4672	0.9355	19	0.028	1.67e-62	11327	0.0239941	11327	306.387
rs11265493	A	G	0.2122	0.4066	1	0.0119	3.99e-71	14287	0.0217749	14287	317.29
rs344560	T	C	-0.4894	0.0625	19	0.0273	7.29e-72	11793	0.0265322	11793	340.505
rs34202026	A	T	0.6652	0.9715	17	0.0371	6.89e-72	14719	0.0213773	14719	369.671
rs11740708	A	G	-0.3888	0.0906	5	0.0198	7.56e-86	14710	0.0255464	14710	375.729
rs6073958	T	C	-0.2858	0.8039	20	0.0144	1.16e-87	14730	0.0260491	14730	389.322
rs2276862	C	G	0.303	0.8212	3	0.0146	1.14e-95	14730	0.028413	14730	408.08
rs9469127	C	G	-0.4884	0.9365	6	0.0277	1.41e-69	14735	0.0206648	14735	430.183
rs4760	A	G	0.3554	0.8425	19	0.0163	2.14e-105	14287	0.0322078	14287	495.454
rs80212763	T	C	0.9687	0.0189	20	0.0448	1.1e-103	14249	0.0317743	14249	513.677
rs1366946	T	C	-0.3134	0.7638	4	0.0134	5.65e-121	14730	0.0358102	14730	541.13
rs9815073	A	C	0.2861	0.3539	3	0.013	2.43e-107	14287	0.0327935	14287	555.514
rs76428106	T	C	-1.1019	0.9832	13	0.0524	3.59e-98	13799	0.0310553	13799	576.54
rs8064426	A	G	-0.4104	0.1459	17	0.0173	2.11e-124	14295	0.0378815	14295	626.262
rs17860955	T	C	1.1371	0.983	11	0.047	2.6e-129	14256	0.0394446	14256	643.801
rs11652256	A	G	-0.9051	0.0323	17	0.0354	3.48e-144	14736	0.0424827	14736	795.275
rs75366565	T	C	-0.401	0.1988	2	0.0142	1.92e-175	14735	0.0513485	14735	795.433
rs425535	T	C	0.5063	0.1127	4	0.0181	3.52e-172	14731	0.0504436	14731	795.92
rs2228059	T	G	0.3692	0.5146	10	0.0127	8.39e-186	11344	0.069345	11344	828.784
rs80219280	T	G	-0.904	0.0365	17	0.0322	2e-173	14736	0.0507776	14736	898.548
rs1719209	A	G	0.4088	0.231	17	0.0135	1e-200	14295	0.0602873	14295	902.186
rs4640452	A	G	0.3549	0.3939	20	0.0117	1e-200	14288	0.0605093	14288	914.156
rs72825048	A	G	-0.812	0.0508	17	0.0268	1e-200	14734	0.0586581	14734	1000.36
rs9369434	T	C	-0.3686	0.4233	6	0.012	1e-200	14295	0.0619245	14295	1015.48
rs12624433	A	G	-0.4185	0.2558	20	0.0133	1e-200	14287	0.0648191	14287	1020.61
rs2904602	A	G	-0.625	0.1165	6	0.0196	1e-200	11791	0.0794036	11791	1030.88
rs759817	T	C	0.3919	0.3275	19	0.0123	1e-200	14288	0.0663461	14288	1036.61
rs712048	A	C	-0.5147	0.1497	17	0.0158	1e-200	14723	0.0672399	14723	1064.62
rs113341849	A	G	0.5651	0.1268	3	0.0184	1e-200	14296	0.0619026	14296	1087.72
rs10031141	A	G	-0.392	0.594	4	0.0119	1e-200	14296	0.0705581	14296	1144.23
rs1902859	T	C	-0.439	0.6404	4	0.0125	1e-200	11786	0.0947511	11786	1147.87
rs112665079	T	C	0.8932	0.051	20	0.026	1e-200	14720	0.074234	14720	1231.74
rs55871806	C	G	0.5302	0.1737	2	0.0152	1e-200	14733	0.0762946	14733	1293.06
rs8178484	T	C	-0.426	0.5452	21	0.0117	1e-200	14286	0.0849284	14286	1412.64
rs10043720	A	G	-0.4981	0.3025	5	0.0132	1e-200	12402	0.103004	12402	1450.05
rs11230553	T	C	-0.5066	0.2477	11	0.0132	1e-200	14287	0.0934724	14287	1510.85

## Sheet: Supplementary Table 4.
Supplementary Table 4.Discovery of positive MR analysis results
exposure	outcome	method	nsnp	b	se	pval	or	or_lci95	or_uci95
IL1RA	AllOA	Inverse variance weighted	7	0.00256067	0.0188652	0.892031	1.00256	0.96617	1.04033
IL1RA	AllOA	MR Egger	7	0.0281784	0.0554233	0.632789	1.02858	0.9227	1.14661
IL1RA	AllOA	Weighted median	7	-0.0235091	0.0209011	0.260683	0.976765	0.937559	1.01761
IL1RA	AllOA	Weighted mode	7	-0.0310605	0.0270811	0.295074	0.969417	0.919303	1.02226
IL1RA	Early_AllOA	Inverse variance weighted	7	-0.0775898	0.102972	0.451148	0.925344	0.756226	1.13228
IL1RA	Early_AllOA	MR Egger	7	0.113608	0.293896	0.714987	1.12031	0.629753	1.99301
IL1RA	Early_AllOA	Weighted median	7	-0.0877535	0.0927007	0.343826	0.915987	0.763802	1.09849
IL1RA	Early_AllOA	Weighted mode	7	-0.0937701	0.120164	0.464845	0.910492	0.719434	1.15229
IL1RA	FingerOA	Inverse variance weighted	7	0.100497	0.0827426	0.224531	1.10572	0.940185	1.3004
IL1RA	FingerOA	MR Egger	7	0.118021	0.249947	0.656686	1.12527	0.68944	1.8366
IL1RA	FingerOA	Weighted median	7	0.0640754	0.0802167	0.424418	1.06617	0.911057	1.2477
IL1RA	FingerOA	Weighted mode	7	0.0632762	0.106649	0.574638	1.06532	0.864369	1.31299
IL1RA	HandOA	Inverse variance weighted	7	0.0123834	0.0582276	0.831583	1.01246	0.903262	1.13486
IL1RA	HandOA	MR Egger	7	-0.0727564	0.170378	0.687121	0.929827	0.665846	1.29847
IL1RA	HandOA	Weighted median	7	-0.0417922	0.0577194	0.46903	0.959069	0.856482	1.07394
IL1RA	HandOA	Weighted mode	7	-0.0668481	0.0777739	0.423061	0.935337	0.803093	1.08936
IL1RA	HipOA	Inverse variance weighted	7	0.0751731	0.0475506	0.113899	1.07807	0.982135	1.18338
IL1RA	HipOA	MR Egger	7	0.0102607	0.139943	0.944394	1.01031	0.767953	1.32916
IL1RA	HipOA	Weighted median	7	0.0443107	0.0444094	0.318387	1.04531	0.958168	1.14037
IL1RA	HipOA	Weighted mode	7	-0.0173199	0.0708403	0.814996	0.982829	0.855416	1.12922
IL1RA	KneeHipOA	Inverse variance weighted	7	0.0199938	0.0228772	0.382139	1.0202	0.975461	1.06698
IL1RA	KneeHipOA	MR Egger	7	0.068795	0.0648039	0.336986	1.07122	0.943442	1.2163
IL1RA	KneeHipOA	Weighted median	7	0.00815366	0.0285695	0.77534	1.00819	0.953284	1.06625
IL1RA	KneeHipOA	Weighted mode	7	-0.0105786	0.0441252	0.818512	0.989477	0.907498	1.07886
IL1RA	KneeOA	Inverse variance weighted	7	0.00636785	0.0376396	0.865655	1.00639	0.934816	1.08344
IL1RA	KneeOA	MR Egger	7	0.122859	0.0985415	0.267703	1.13072	0.93213	1.37163
IL1RA	KneeOA	Weighted median	7	0.0145956	0.0341421	0.669019	1.0147	0.949022	1.08493
IL1RA	KneeOA	Weighted mode	7	0.061767	0.0543184	0.29885	1.06371	0.956287	1.18321
IL1RA	SpineOA	Inverse variance weighted	7	0.0381823	0.0388833	0.326114	1.03892	0.962685	1.12119
IL1RA	SpineOA	MR Egger	7	0.230761	0.0921125	0.0541444	1.25956	1.0515	1.50878
IL1RA	SpineOA	Weighted median	7	0.0467136	0.0472339	0.322671	1.04782	0.955171	1.14946
IL1RA	SpineOA	Weighted mode	7	0.0841085	0.0739709	0.29888	1.08775	0.940941	1.25746
IL1RA	THR	Inverse variance weighted	7	0.0491116	0.0530851	0.354889	1.05034	0.946546	1.16551
IL1RA	THR	MR Egger	7	-0.167172	0.122582	0.23083	0.846054	0.665357	1.07583
IL1RA	THR	Weighted median	7	0.0395558	0.0513045	0.440707	1.04035	0.940822	1.1504
IL1RA	THR	Weighted mode	7	0.0542399	0.0669043	0.448487	1.05574	0.925989	1.20367
IL1RA	ThumbOA	Inverse variance weighted	7	0.0167899	0.0558596	0.76374	1.01693	0.911472	1.13459
IL1RA	ThumbOA	MR Egger	7	0.061844	0.153609	0.703874	1.0638	0.787234	1.43752
IL1RA	ThumbOA	Weighted median	7	0.0069571	0.0698475	0.920659	1.00698	0.878145	1.15472
IL1RA	ThumbOA	Weighted mode	7	0.00648421	0.0995004	0.950157	1.00651	0.82817	1.22324
IL1RA	TJR	Inverse variance weighted	7	0.0348679	0.0316424	0.270489	1.03548	0.973214	1.10174
IL1RA	TJR	MR Egger	7	-0.0675113	0.0823685	0.44972	0.934717	0.795365	1.09848
IL1RA	TJR	Weighted median	7	0.0249757	0.0390448	0.522389	1.02529	0.949754	1.10683
IL1RA	TJR	Weighted mode	7	0.024138	0.0498957	0.645699	1.02443	0.92899	1.12968
IL1RA	TKR	Inverse variance weighted	7	0.0357299	0.0399557	0.371195	1.03638	0.958311	1.1208
IL1RA	TKR	MR Egger	7	0.0445041	0.10936	0.70088	1.04551	0.843798	1.29544
IL1RA	TKR	Weighted median	7	0.0347179	0.048396	0.473145	1.03533	0.941634	1.13834
IL1RA	TKR	Weighted mode	7	0.0278401	0.0678312	0.695743	1.02823	0.900226	1.17444
IL1B	AllOA	Inverse variance weighted	6	-0.033701	0.0191025	0.0776953	0.966861	0.93133	1.00375
IL1B	AllOA	MR Egger	6	0.00775413	0.0407538	0.858365	1.00778	0.930416	1.09159
IL1B	AllOA	Weighted median	6	-0.043827	0.0257892	0.0892381	0.95712	0.909942	1.00674
IL1B	AllOA	Weighted mode	6	-0.0464863	0.0304872	0.187826	0.954578	0.899208	1.01336
IL1B	Early_AllOA	Inverse variance weighted	6	0.00316547	0.0924259	0.972679	1.00317	0.836951	1.2024
IL1B	Early_AllOA	MR Egger	6	-0.0137886	0.188556	0.945215	0.986306	0.681569	1.42729
IL1B	Early_AllOA	Weighted median	6	-0.0172989	0.114339	0.879743	0.98285	0.785525	1.22974
IL1B	Early_AllOA	Weighted mode	6	-0.0159225	0.141933	0.915043	0.984204	0.745194	1.29987
IL1B	FingerOA	Inverse variance weighted	6	0.137856	0.0946442	0.145236	1.14781	0.95347	1.38176
IL1B	FingerOA	MR Egger	6	0.42554	0.162104	0.0584858	1.53042	1.11384	2.10279
IL1B	FingerOA	Weighted median	6	0.123402	0.0971006	0.203777	1.13134	0.935274	1.3685
IL1B	FingerOA	Weighted mode	6	0.13551	0.0979896	0.225268	1.14512	0.945019	1.38759
IL1B	HandOA	Inverse variance weighted	6	0.0475092	0.0569804	0.404404	1.04866	0.937843	1.17256
IL1B	HandOA	MR Egger	6	0.129351	0.122146	0.349316	1.13809	0.895785	1.44593
IL1B	HandOA	Weighted median	6	0.0957001	0.074897	0.201335	1.10043	0.950186	1.27443
IL1B	HandOA	Weighted mode	6	0.102621	0.0942455	0.325886	1.10807	0.92118	1.33288
IL1B	HipOA	Inverse variance weighted	6	-0.0188609	0.0465718	0.685489	0.981316	0.895707	1.07511
IL1B	HipOA	MR Egger	6	0.0771396	0.0937731	0.456935	1.08019	0.898835	1.29814
IL1B	HipOA	Weighted median	6	-0.0372028	0.055919	0.505859	0.963481	0.863463	1.07508
IL1B	HipOA	Weighted mode	6	-0.0641785	0.0597377	0.331759	0.937838	0.834215	1.05433
IL1B	KneeHipOA	Inverse variance weighted	6	-0.0172128	0.0302005	0.568712	0.982935	0.92644	1.04287
IL1B	KneeHipOA	MR Egger	6	0.0609954	0.0558621	0.336238	1.06289	0.952663	1.18588
IL1B	KneeHipOA	Weighted median	6	-0.0320715	0.0362866	0.376784	0.968437	0.901953	1.03982
IL1B	KneeHipOA	Weighted mode	6	-0.0319573	0.0394303	0.454498	0.968548	0.896515	1.04637
IL1B	KneeOA	Inverse variance weighted	6	-0.0110001	0.0320602	0.731517	0.98906	0.928822	1.05321
IL1B	KneeOA	MR Egger	6	0.0229024	0.0712807	0.764072	1.02317	0.889756	1.17658
IL1B	KneeOA	Weighted median	6	-0.0450105	0.0427319	0.292193	0.955987	0.879181	1.0395
IL1B	KneeOA	Weighted mode	6	-0.0498805	0.0494636	0.35953	0.951343	0.863441	1.04819
IL1B	SpineOA	Inverse variance weighted	6	0.045674	0.052603	0.385243	1.04673	0.94419	1.16041
IL1B	SpineOA	MR Egger	6	0.233687	0.092018	0.0640099	1.26325	1.05478	1.51292
IL1B	SpineOA	Weighted median	6	0.0829371	0.057655	0.15029	1.08647	0.970381	1.21645
IL1B	SpineOA	Weighted mode	6	0.0856318	0.0667957	0.256067	1.08941	0.955722	1.24179
IL1B	THR	Inverse variance weighted	6	0.00609277	0.0466521	0.896092	1.00611	0.918195	1.10245
IL1B	THR	MR Egger	6	0.0323563	0.109437	0.782202	1.03289	0.833484	1.27999
IL1B	THR	Weighted median	6	-0.0373999	0.0641054	0.559615	0.963291	0.849552	1.09226
IL1B	THR	Weighted mode	6	-0.0328657	0.0761216	0.683905	0.967668	0.833548	1.12337
IL1B	ThumbOA	Inverse variance weighted	6	0.00289873	0.0691498	0.966563	1.0029	0.875785	1.14847
IL1B	ThumbOA	MR Egger	6	0.123745	0.149114	0.453268	1.13173	0.844916	1.5159
IL1B	ThumbOA	Weighted median	6	0.0098362	0.0868909	0.909871	1.00988	0.851743	1.19739
IL1B	ThumbOA	Weighted mode	6	0.0363369	0.0951161	0.718139	1.03701	0.86063	1.24953
IL1B	TJR	Inverse variance weighted	6	0.000536124	0.0354995	0.987951	1.00054	0.933287	1.07263
IL1B	TJR	MR Egger	6	0.0137997	0.0761424	0.864996	1.0139	0.873332	1.17708
IL1B	TJR	Weighted median	6	0.00817975	0.0464805	0.860308	1.00821	0.920423	1.10438
IL1B	TJR	Weighted mode	6	0.00153587	0.0596707	0.980461	1.00154	0.890993	1.1258
IL1B	TKR	Inverse variance weighted	6	0.0538013	0.050052	0.282415	1.05527	0.956666	1.16405
IL1B	TKR	MR Egger	6	0.0217947	0.107707	0.849517	1.02203	0.827529	1.26226
IL1B	TKR	Weighted median	6	0.0243481	0.0647124	0.70673	1.02465	0.902589	1.16321
IL1B	TKR	Weighted mode	6	0.0231684	0.0680416	0.747318	1.02344	0.895661	1.16945
IL9	AllOA	Inverse variance weighted	6	-0.00117687	0.0178182	0.947339	0.998824	0.964543	1.03432
IL9	AllOA	MR Egger	6	0.0489518	0.0406615	0.295004	1.05017	0.969723	1.13729
IL9	AllOA	Weighted median	6	-0.00852488	0.0208016	0.68194	0.991511	0.951899	1.03277
IL9	AllOA	Weighted mode	6	-0.0103757	0.026069	0.707049	0.989678	0.94038	1.04156
IL9	Early_AllOA	Inverse variance weighted	6	0.0230853	0.0670853	0.730757	1.02335	0.897267	1.16716
IL9	Early_AllOA	MR Egger	6	0.207175	0.163096	0.27285	1.2302	0.893603	1.69358
IL9	Early_AllOA	Weighted median	6	0.00251364	0.0859724	0.976675	1.00252	0.847053	1.18651
IL9	Early_AllOA	Weighted mode	6	0.00732124	0.109089	0.949093	1.00735	0.813433	1.24749
IL9	FingerOA	Inverse variance weighted	6	-0.00919078	0.0585815	0.875332	0.990851	0.883371	1.11141
IL9	FingerOA	MR Egger	6	-0.0199164	0.161109	0.907578	0.980281	0.714844	1.34428
IL9	FingerOA	Weighted median	6	0.00248708	0.0734931	0.973004	1.00249	0.868004	1.15781
IL9	FingerOA	Weighted mode	6	0.0217093	0.101684	0.839371	1.02195	0.837285	1.24734
IL9	HandOA	Inverse variance weighted	6	-0.0313252	0.0565667	0.579733	0.96916	0.867451	1.08279
IL9	HandOA	MR Egger	6	-0.0561649	0.163214	0.748087	0.945383	0.686558	1.30178
IL9	HandOA	Weighted median	6	-0.0767247	0.0586126	0.190529	0.926145	0.825633	1.03889
IL9	HandOA	Weighted mode	6	-0.106475	0.0829818	0.255704	0.898997	0.764052	1.05778
IL9	HipOA	Inverse variance weighted	6	-0.0322536	0.0305436	0.290976	0.968261	0.911997	1.028
IL9	HipOA	MR Egger	6	0.0266311	0.0759796	0.743641	1.02699	0.884893	1.1919
IL9	HipOA	Weighted median	6	-0.0494799	0.0378396	0.191002	0.951724	0.883693	1.02499
IL9	HipOA	Weighted mode	6	-0.053057	0.0482265	0.321386	0.948326	0.862793	1.04234
IL9	KneeHipOA	Inverse variance weighted	6	-0.0200914	0.0252008	0.425306	0.980109	0.932874	1.02974
IL9	KneeHipOA	MR Egger	6	0.069778	0.0520277	0.250955	1.07227	0.968316	1.18738
IL9	KneeHipOA	Weighted median	6	-0.0308309	0.0301158	0.305955	0.96964	0.914061	1.0286
IL9	KneeHipOA	Weighted mode	6	-0.042407	0.0384953	0.320811	0.95848	0.888823	1.0336
IL9	KneeOA	Inverse variance weighted	6	-0.0210816	0.0337915	0.532712	0.979139	0.91639	1.04618
IL9	KneeOA	MR Egger	6	0.12625	0.0615026	0.109348	1.13457	1.00572	1.27992
IL9	KneeOA	Weighted median	6	-0.0321675	0.0343431	0.348939	0.968344	0.905308	1.03577
IL9	KneeOA	Weighted mode	6	-0.0265757	0.0463953	0.59157	0.973774	0.889131	1.06648
IL9	SpineOA	Inverse variance weighted	6	0.0196424	0.0346581	0.570887	1.01984	0.95286	1.09152
IL9	SpineOA	MR Egger	6	0.150984	0.0870006	0.157677	1.16298	0.980652	1.3792
IL9	SpineOA	Weighted median	6	0.0381393	0.0449788	0.396471	1.03888	0.951211	1.13462
IL9	SpineOA	Weighted mode	6	0.0474848	0.0640826	0.492009	1.04863	0.924856	1.18897
IL9	THR	Inverse variance weighted	6	-0.0618547	0.041988	0.140709	0.940019	0.865757	1.02065
IL9	THR	MR Egger	6	0.0834052	0.0885974	0.399804	1.08698	0.913707	1.29312
IL9	THR	Weighted median	6	-0.0692211	0.0487511	0.155641	0.93312	0.848086	1.02668
IL9	THR	Weighted mode	6	-0.0765277	0.0647488	0.290381	0.926327	0.815923	1.05167
IL9	ThumbOA	Inverse variance weighted	6	-0.0343746	0.0528274	0.515242	0.96621	0.871172	1.07162
IL9	ThumbOA	MR Egger	6	-0.130927	0.133038	0.380766	0.877282	0.67592	1.13863
IL9	ThumbOA	Weighted median	6	0.00532625	0.0712972	0.940449	1.00534	0.874226	1.15612
IL9	ThumbOA	Weighted mode	6	0.0442527	0.0927162	0.653288	1.04525	0.871559	1.25355
IL9	TJR	Inverse variance weighted	6	-0.011138	0.041883	0.790292	0.988924	0.910985	1.07353
IL9	TJR	MR Egger	6	0.181968	0.0688939	0.0575033	1.19958	1.04806	1.373
IL9	TJR	Weighted median	6	0.0170938	0.0366854	0.641247	1.01724	0.946665	1.09308
IL9	TJR	Weighted mode	6	0.0133113	0.0402673	0.754369	1.0134	0.936494	1.09662
IL9	TKR	Inverse variance weighted	6	0.0566301	0.0630854	0.36936	1.05826	0.935179	1.19755
IL9	TKR	MR Egger	6	0.354574	0.0981822	0.0225287	1.42557	1.17602	1.72808
IL9	TKR	Weighted median	6	0.0844163	0.0525003	0.107853	1.08808	0.981685	1.20601
IL9	TKR	Weighted mode	6	0.0959222	0.0594005	0.167267	1.10067	0.979706	1.23658
GROa	AllOA	Inverse variance weighted	10	0.00661043	0.00729953	0.36515	1.00663	0.992333	1.02114
GROa	AllOA	MR Egger	10	0.0254851	0.0163284	0.157198	1.02581	0.993503	1.05917
GROa	AllOA	Weighted median	10	0.00568786	0.00926937	0.539467	1.0057	0.987597	1.02414
GROa	AllOA	Weighted mode	10	0.00502534	0.0100927	0.630482	1.00504	0.985352	1.02512
GROa	Early_AllOA	Inverse variance weighted	10	0.0224767	0.0376278	0.550279	1.02273	0.950019	1.10101
GROa	Early_AllOA	MR Egger	10	-0.0257441	0.0871368	0.775177	0.974584	0.821575	1.15609
GROa	Early_AllOA	Weighted median	10	0.00895065	0.0449157	0.842046	1.00899	0.923962	1.10184
GROa	Early_AllOA	Weighted mode	10	0.00750524	0.0496826	0.883257	1.00753	0.914048	1.11058
GROa	FingerOA	Inverse variance weighted	10	0.00133818	0.0308645	0.965417	1.00134	0.942559	1.06378
GROa	FingerOA	MR Egger	10	0.0525345	0.065856	0.448063	1.05394	0.926313	1.19915
GROa	FingerOA	Weighted median	10	-0.00356404	0.0385758	0.926388	0.996442	0.92388	1.0747
GROa	FingerOA	Weighted mode	10	0.00305353	0.0385125	0.938539	1.00306	0.93013	1.0817
GROa	HandOA	Inverse variance weighted	10	-0.0107181	0.0195795	0.584094	0.989339	0.952092	1.02804
GROa	HandOA	MR Egger	10	0.0455452	0.0441342	0.332272	1.0466	0.95987	1.14116
GROa	HandOA	Weighted median	10	-0.0118257	0.0242552	0.625865	0.988244	0.942362	1.03636
GROa	HandOA	Weighted mode	10	-0.0103635	0.0257871	0.697143	0.98969	0.940911	1.041
GROa	HipOA	Inverse variance weighted	10	0.00711242	0.0143857	0.621017	1.00714	0.979137	1.03594
GROa	HipOA	MR Egger	10	-0.0148832	0.0321323	0.655571	0.985227	0.925091	1.04927
GROa	HipOA	Weighted median	10	0.00863493	0.0186696	0.643714	1.00867	0.97243	1.04627
GROa	HipOA	Weighted mode	10	-0.0107616	0.021257	0.624842	0.989296	0.948925	1.03138
GROa	KneeHipOA	Inverse variance weighted	10	0.0105751	0.00993777	0.287271	1.01063	0.991137	1.03051
GROa	KneeHipOA	MR Egger	10	0.0398976	0.021781	0.104355	1.0407	0.997211	1.08609
GROa	KneeHipOA	Weighted median	10	-0.00492697	0.0137797	0.720678	0.995085	0.968569	1.02233
GROa	KneeHipOA	Weighted mode	10	0.000125256	0.0159561	0.993908	1.00013	0.969331	1.0319
GROa	KneeOA	Inverse variance weighted	10	0.0115211	0.0115273	0.317572	1.01159	0.988989	1.0347
GROa	KneeOA	MR Egger	10	0.0432846	0.0251804	0.123937	1.04424	0.993949	1.09706
GROa	KneeOA	Weighted median	10	-0.00324309	0.016189	0.841224	0.996762	0.965631	1.0289
GROa	KneeOA	Weighted mode	10	-0.00760708	0.0184839	0.690296	0.992422	0.957111	1.02903
GROa	SpineOA	Inverse variance weighted	9	0.0515707	0.019669	0.00874336	1.05292	1.0131	1.09431
GROa	SpineOA	MR Egger	9	0.0900965	0.0376794	0.0480885	1.09428	1.01638	1.17815
GROa	SpineOA	Weighted median	9	0.061271	0.0251239	0.0147383	1.06319	1.0121	1.11685
GROa	SpineOA	Weighted mode	9	0.0628528	0.0254149	0.0385256	1.06487	1.01313	1.11926
GROa	THR	Inverse variance weighted	9	-0.00500916	0.0175859	0.775766	0.995003	0.961292	1.0299
GROa	THR	MR Egger	9	-0.0134565	0.0410198	0.752469	0.986634	0.910415	1.06923
GROa	THR	Weighted median	9	-0.0089287	0.0212993	0.67507	0.991111	0.950587	1.03336
GROa	THR	Weighted mode	9	-0.00909238	0.0211288	0.678313	0.990949	0.950749	1.03285
GROa	ThumbOA	Inverse variance weighted	10	-0.00473966	0.0269466	0.86038	0.995272	0.94407	1.04925
GROa	ThumbOA	MR Egger	10	0.0169081	0.0614332	0.790116	1.01705	0.901675	1.14719
GROa	ThumbOA	Weighted median	10	-0.00455456	0.0331011	0.89056	0.995456	0.932923	1.06218
GROa	ThumbOA	Weighted mode	10	-0.00042678	0.0353364	0.990627	0.999573	0.932687	1.07126
GROa	TJR	Inverse variance weighted	10	0.0120788	0.0135133	0.371403	1.01215	0.985696	1.03932
GROa	TJR	MR Egger	10	0.022303	0.0304241	0.484441	1.02255	0.96336	1.08538
GROa	TJR	Weighted median	10	0.00101915	0.0175863	0.953787	1.00102	0.967103	1.03613
GROa	TJR	Weighted mode	10	0.00437269	0.0190912	0.823956	1.00438	0.967494	1.04268
GROa	TKR	Inverse variance weighted	10	0.0119882	0.021367	0.574754	1.01206	0.970551	1.05534
GROa	TKR	MR Egger	10	0.0537532	0.0482042	0.297176	1.05522	0.960091	1.15978
GROa	TKR	Weighted median	10	0.0234539	0.026721	0.380089	1.02373	0.971495	1.07878
GROa	TKR	Weighted mode	10	0.0294146	0.0254699	0.277882	1.02985	0.979702	1.08257
GCSF	AllOA	Inverse variance weighted	8	-0.00652512	0.0175138	0.709469	0.993496	0.959971	1.02819
GCSF	AllOA	MR Egger	8	-0.00667836	0.0295629	0.828775	0.993344	0.937422	1.0526
GCSF	AllOA	Weighted median	8	0.0097045	0.0222772	0.663109	1.00975	0.966611	1.05482
GCSF	AllOA	Weighted mode	8	0.0225151	0.0299693	0.476981	1.02277	0.964424	1.08465
GCSF	Early_AllOA	Inverse variance weighted	8	0.0136402	0.072644	0.851059	1.01373	0.879201	1.16885
GCSF	Early_AllOA	MR Egger	8	-0.117187	0.11527	0.348558	0.889419	0.709555	1.11488
GCSF	Early_AllOA	Weighted median	8	0.0306651	0.100398	0.760033	1.03114	0.84695	1.25539
GCSF	Early_AllOA	Weighted mode	8	0.0464918	0.118589	0.706691	1.04759	0.830321	1.32171
GCSF	FingerOA	Inverse variance weighted	7	0.0137715	0.0638164	0.829145	1.01387	0.894662	1.14895
GCSF	FingerOA	MR Egger	7	0.000455003	0.0994572	0.996527	1.00046	0.823262	1.21579
GCSF	FingerOA	Weighted median	7	0.0309738	0.0825455	0.707487	1.03146	0.87738	1.2126
GCSF	FingerOA	Weighted mode	7	0.0781273	0.101203	0.469429	1.08126	0.886715	1.31849
GCSF	HandOA	Inverse variance weighted	8	-0.00596004	0.0581366	0.918346	0.994058	0.887002	1.11403
GCSF	HandOA	MR Egger	8	-0.0319377	0.0973664	0.754044	0.968567	0.800294	1.17222
GCSF	HandOA	Weighted median	8	0.0274443	0.0651177	0.673422	1.02782	0.904669	1.16775
GCSF	HandOA	Weighted mode	8	0.0652123	0.082012	0.452637	1.06739	0.90889	1.25352
GCSF	HipOA	Inverse variance weighted	8	0.000799994	0.0340204	0.981239	1.0008	0.936243	1.06981
GCSF	HipOA	MR Egger	8	-0.0620967	0.0517172	0.275116	0.939792	0.849198	1.04005
GCSF	HipOA	Weighted median	8	-0.0264908	0.0435209	0.54273	0.973857	0.89423	1.06057
GCSF	HipOA	Weighted mode	8	-0.0376144	0.0478489	0.457585	0.963084	0.876869	1.05778
GCSF	KneeHipOA	Inverse variance weighted	8	-0.0326951	0.0219527	0.136397	0.967834	0.927073	1.01039
GCSF	KneeHipOA	MR Egger	8	-0.0327506	0.0345943	0.380339	0.96778	0.904335	1.03568
GCSF	KneeHipOA	Weighted median	8	-0.0295601	0.0285343	0.300225	0.970873	0.918065	1.02672
GCSF	KneeHipOA	Weighted mode	8	-0.0167639	0.0325617	0.622522	0.983376	0.922577	1.04818
GCSF	KneeOA	Inverse variance weighted	8	-0.0606253	0.0257794	0.0186878	0.941176	0.894802	0.989953
GCSF	KneeOA	MR Egger	8	-0.0491558	0.0404034	0.269429	0.952033	0.879548	1.03049
GCSF	KneeOA	Weighted median	8	-0.0523931	0.0360759	0.146418	0.948956	0.884174	1.01848
GCSF	KneeOA	Weighted mode	8	-0.0337745	0.0402123	0.428712	0.966789	0.893516	1.04607
GCSF	SpineOA	Inverse variance weighted	8	0.0135906	0.036438	0.709163	1.01368	0.943812	1.08873
GCSF	SpineOA	MR Egger	8	0.0193755	0.0571277	0.746044	1.01956	0.911563	1.14036
GCSF	SpineOA	Weighted median	8	-0.00120517	0.0466393	0.979385	0.998796	0.911542	1.0944
GCSF	SpineOA	Weighted mode	8	0.0689168	0.0629132	0.309582	1.07135	0.94706	1.21195
GCSF	THR	Inverse variance weighted	8	0.0292682	0.0397452	0.46149	1.0297	0.952531	1.11312
GCSF	THR	MR Egger	8	0.0102278	0.0624188	0.875223	1.01028	0.893943	1.14176
GCSF	THR	Weighted median	8	0.0274901	0.0550792	0.617708	1.02787	0.922687	1.14505
GCSF	THR	Weighted mode	8	0.0287688	0.0635128	0.664284	1.02919	0.908722	1.16562
GCSF	ThumbOA	Inverse variance weighted	8	0.0513401	0.0766209	0.502824	1.05268	0.90589	1.22326
GCSF	ThumbOA	MR Egger	8	-0.0282561	0.122466	0.825193	0.972139	0.764687	1.23587
GCSF	ThumbOA	Weighted median	8	0.0363165	0.085784	0.672041	1.03698	0.876499	1.22685
GCSF	ThumbOA	Weighted mode	8	-0.00435088	0.123369	0.972851	0.995659	0.781802	1.26801
GCSF	TJR	Inverse variance weighted	8	-0.0328735	0.0307124	0.284455	0.967661	0.91113	1.0277
GCSF	TJR	MR Egger	8	-0.0156196	0.0481641	0.756718	0.984502	0.895815	1.08197
GCSF	TJR	Weighted median	8	-0.013207	0.0391233	0.735684	0.98688	0.914033	1.06553
GCSF	TJR	Weighted mode	8	-0.00404107	0.0476818	0.934832	0.995967	0.907105	1.09353
GCSF	TKR	Inverse variance weighted	8	-0.102472	0.0426957	0.0163931	0.902604	0.830145	0.981387
GCSF	TKR	MR Egger	8	-0.098414	0.0679276	0.197562	0.906274	0.793301	1.03533
GCSF	TKR	Weighted median	8	-0.117686	0.0554965	0.033956	0.888976	0.797352	0.991127
GCSF	TKR	Weighted mode	8	-0.11687	0.0699181	0.138541	0.889701	0.775762	1.02037
CTACK	AllOA	Inverse variance weighted	10	-0.0107305	0.00987419	0.27716	0.989327	0.970364	1.00866
CTACK	AllOA	MR Egger	10	-0.021352	0.0199417	0.315532	0.978874	0.941352	1.01789
CTACK	AllOA	Weighted median	10	0.0013273	0.0138589	0.923701	1.00133	0.974495	1.0289
CTACK	AllOA	Weighted mode	10	0.00448894	0.0175806	0.804204	1.0045	0.970476	1.03972
CTACK	Early_AllOA	Inverse variance weighted	10	0.0343765	0.0438281	0.432836	1.03497	0.949778	1.12781
CTACK	Early_AllOA	MR Egger	10	0.116899	0.0908155	0.234012	1.12401	0.940729	1.34299
CTACK	Early_AllOA	Weighted median	10	0.064062	0.0584285	0.272897	1.06616	0.950794	1.19552
CTACK	Early_AllOA	Weighted mode	10	0.0707467	0.0672882	0.320486	1.07331	0.940693	1.22462
CTACK	FingerOA	Inverse variance weighted	10	0.0259931	0.0383632	0.498056	1.02633	0.951992	1.10648
CTACK	FingerOA	MR Egger	10	-0.040935	0.0775758	0.612041	0.959891	0.824495	1.11752
CTACK	FingerOA	Weighted median	10	0.00926535	0.0484166	0.848238	1.00931	0.917933	1.10978
CTACK	FingerOA	Weighted mode	10	0.00185487	0.0554344	0.974038	1.00186	0.898709	1.11684
CTACK	HandOA	Inverse variance weighted	10	0.0281501	0.0268787	0.294962	1.02855	0.975766	1.08419
CTACK	HandOA	MR Egger	10	0.0435787	0.0535357	0.439194	1.04454	0.940493	1.1601
CTACK	HandOA	Weighted median	10	0.0104696	0.0382082	0.784073	1.01052	0.937613	1.08911
CTACK	HandOA	Weighted mode	10	-0.00172642	0.044514	0.96991	0.998275	0.914869	1.08928
CTACK	HipOA	Inverse variance weighted	10	0.00138571	0.0196637	0.943819	1.00139	0.963527	1.04073
CTACK	HipOA	MR Egger	10	0.0233159	0.039811	0.574247	1.02359	0.946756	1.10666
CTACK	HipOA	Weighted median	10	0.0173303	0.0272814	0.525271	1.01748	0.964504	1.07337
CTACK	HipOA	Weighted mode	10	0.0443233	0.0384736	0.278984	1.04532	0.969393	1.12719
CTACK	KneeHipOA	Inverse variance weighted	10	0.001721	0.0134194	0.897953	1.00172	0.975719	1.02842
CTACK	KneeHipOA	MR Egger	10	0.0293492	0.02703	0.309199	1.02978	0.976647	1.08581
CTACK	KneeHipOA	Weighted median	10	-0.000327202	0.0194299	0.986564	0.999673	0.962319	1.03848
CTACK	KneeHipOA	Weighted mode	10	-0.016218	0.0263522	0.55351	0.983913	0.934384	1.03607
CTACK	KneeOA	Inverse variance weighted	10	-0.00400428	0.0156055	0.797492	0.996004	0.966	1.02694
CTACK	KneeOA	MR Egger	10	0.0248199	0.0312867	0.450486	1.02513	0.964156	1.08996
CTACK	KneeOA	Weighted median	10	-0.00707078	0.0213321	0.740296	0.992954	0.952294	1.03535
CTACK	KneeOA	Weighted mode	10	0.0217047	0.0271865	0.445215	1.02194	0.968913	1.07787
CTACK	SpineOA	Inverse variance weighted	10	-0.0255432	0.0220227	0.246105	0.97478	0.9336	1.01778
CTACK	SpineOA	MR Egger	10	-0.00174652	0.0443423	0.969547	0.998255	0.915159	1.0889
CTACK	SpineOA	Weighted median	10	-0.00874004	0.0277267	0.752594	0.991298	0.938864	1.04666
CTACK	SpineOA	Weighted mode	10	-0.00432837	0.0337741	0.900843	0.995681	0.931904	1.06382
CTACK	THR	Inverse variance weighted	10	0.00599101	0.0234703	0.798523	1.00601	0.960779	1.05337
CTACK	THR	MR Egger	10	0.0159618	0.0479853	0.747956	1.01609	0.924882	1.11629
CTACK	THR	Weighted median	10	0.00865529	0.0318724	0.78596	1.00869	0.947608	1.07372
CTACK	THR	Weighted mode	10	0.0235249	0.0409096	0.579351	1.0238	0.944917	1.10928
CTACK	ThumbOA	Inverse variance weighted	10	-0.000392418	0.035877	0.991273	0.999608	0.931731	1.07243
CTACK	ThumbOA	MR Egger	10	0.025256	0.0725395	0.736698	1.02558	0.889655	1.18227
CTACK	ThumbOA	Weighted median	10	0.011611	0.0446472	0.794817	1.01168	0.926911	1.1042
CTACK	ThumbOA	Weighted mode	10	0.0124966	0.0543998	0.823447	1.01258	0.910167	1.12651
CTACK	TJR	Inverse variance weighted	10	0.00343895	0.0233463	0.882894	1.00344	0.958563	1.05043
CTACK	TJR	MR Egger	10	0.0477953	0.0473278	0.342119	1.04896	0.956029	1.15092
CTACK	TJR	Weighted median	10	-0.0107161	0.027689	0.698744	0.989341	0.93708	1.04452
CTACK	TJR	Weighted mode	10	-0.0143136	0.0395611	0.725843	0.985788	0.912239	1.06527
CTACK	TKR	Inverse variance weighted	10	0.00477628	0.0282827	0.865894	1.00479	0.950604	1.06206
CTACK	TKR	MR Egger	10	0.0361727	0.05994	0.562903	1.03683	0.921908	1.16609
CTACK	TKR	Weighted median	10	-0.00201435	0.0369517	0.956526	0.997988	0.928263	1.07295
CTACK	TKR	Weighted mode	10	0.05079	0.0491763	0.328645	1.0521	0.955428	1.15856
MIF	AllOA	Inverse variance weighted	6	0.0252606	0.0148744	0.0894585	1.02558	0.996114	1.05592
MIF	AllOA	MR Egger	6	0.0330554	0.0241271	0.242536	1.03361	0.985867	1.08366
MIF	AllOA	Weighted median	6	0.0291822	0.0192578	0.129686	1.02961	0.991473	1.06922
MIF	AllOA	Weighted mode	6	0.0296791	0.0248473	0.285866	1.03012	0.981158	1.08153
MIF	Early_AllOA	Inverse variance weighted	6	-0.000260777	0.0784824	0.997349	0.999739	0.857198	1.16598
MIF	Early_AllOA	MR Egger	6	0.0554573	0.136529	0.705392	1.05702	0.808852	1.38134
MIF	Early_AllOA	Weighted median	6	0.0438022	0.0837237	0.600852	1.04478	0.886658	1.23109
MIF	Early_AllOA	Weighted mode	6	0.0926956	0.101619	0.403506	1.09713	0.898996	1.33893
MIF	FingerOA	Inverse variance weighted	6	-0.0420345	0.0599545	0.483237	0.958837	0.852531	1.0784
MIF	FingerOA	MR Egger	6	0.0608165	0.0996605	0.574673	1.0627	0.874137	1.29195
MIF	FingerOA	Weighted median	6	-0.0306799	0.0762198	0.687303	0.969786	0.835211	1.12604
MIF	FingerOA	Weighted mode	6	0.0181751	0.110366	0.875646	1.01834	0.820253	1.26427
MIF	HandOA	Inverse variance weighted	6	-0.0706964	0.0452949	0.11857	0.931745	0.852592	1.01825
MIF	HandOA	MR Egger	6	-0.00660255	0.0713769	0.930746	0.993419	0.863725	1.14259
MIF	HandOA	Weighted median	6	-0.118829	0.0527948	0.0244	0.88796	0.80067	0.984766
MIF	HandOA	Weighted mode	6	-0.132919	0.079308	0.154589	0.875536	0.74949	1.02278
MIF	HipOA	Inverse variance weighted	6	-0.00604814	0.032985	0.854515	0.99397	0.931743	1.06035
MIF	HipOA	MR Egger	6	-0.0138902	0.0593471	0.826437	0.986206	0.877911	1.10786
MIF	HipOA	Weighted median	6	-0.0362484	0.0408044	0.374354	0.964401	0.890275	1.0447
MIF	HipOA	Weighted mode	6	-0.0432594	0.0541269	0.460426	0.957663	0.861269	1.06485
MIF	KneeHipOA	Inverse variance weighted	6	0.0176036	0.0197249	0.372148	1.01776	0.979163	1.05788
MIF	KneeHipOA	MR Egger	6	-0.012939	0.0317877	0.704815	0.987144	0.927518	1.0506
MIF	KneeHipOA	Weighted median	6	0.0174357	0.025849	0.49998	1.01759	0.967318	1.07047
MIF	KneeHipOA	Weighted mode	6	0.0189428	0.0328471	0.589133	1.01912	0.955579	1.08689
MIF	KneeOA	Inverse variance weighted	6	0.0226009	0.022866	0.322955	1.02286	0.978028	1.06974
MIF	KneeOA	MR Egger	6	0.000154045	0.0367565	0.996857	1.00015	0.930635	1.07487
MIF	KneeOA	Weighted median	6	0.0199804	0.0292043	0.493875	1.02018	0.963426	1.08028
MIF	KneeOA	Weighted mode	6	0.011496	0.03549	0.759109	1.01156	0.943589	1.08443
MIF	SpineOA	Inverse variance weighted	6	0.00130655	0.032727	0.968155	1.00131	0.939095	1.06764
MIF	SpineOA	MR Egger	6	-0.0110532	0.0528338	0.844509	0.989008	0.891716	1.09691
MIF	SpineOA	Weighted median	6	-0.0149837	0.0425912	0.724986	0.985128	0.90623	1.0709
MIF	SpineOA	Weighted mode	6	-0.0265831	0.0564426	0.65749	0.973767	0.871787	1.08768
MIF	THR	Inverse variance weighted	6	0.0348167	0.0363737	0.338469	1.03543	0.964182	1.11194
MIF	THR	MR Egger	6	0.00130934	0.0593196	0.983447	1.00131	0.891404	1.12477
MIF	THR	Weighted median	6	0.0544192	0.0442719	0.218995	1.05593	0.968164	1.15165
MIF	THR	Weighted mode	6	0.0611947	0.0619662	0.368722	1.06311	0.941521	1.20039
MIF	ThumbOA	Inverse variance weighted	6	-0.0407717	0.0560836	0.467238	0.960048	0.86011	1.0716
MIF	ThumbOA	MR Egger	6	-0.0114993	0.0923453	0.906907	0.988567	0.824897	1.18471
MIF	ThumbOA	Weighted median	6	-0.0790443	0.0730984	0.279546	0.923999	0.800661	1.06634
MIF	ThumbOA	Weighted mode	6	-0.111269	0.118888	0.39228	0.894698	0.708724	1.12947
MIF	TJR	Inverse variance weighted	6	0.012548	0.0298265	0.673975	1.01263	0.955126	1.07359
MIF	TJR	MR Egger	6	-0.0463121	0.0457327	0.368496	0.954744	0.872888	1.04428
MIF	TJR	Weighted median	6	0.0122381	0.0371125	0.741585	1.01231	0.941291	1.08869
MIF	TJR	Weighted mode	6	0.0112807	0.0483188	0.824658	1.01134	0.919961	1.11181
MIF	TKR	Inverse variance weighted	6	0.0421853	0.0447767	0.346128	1.04309	0.955446	1.13877
MIF	TKR	MR Egger	6	-0.0344176	0.0651108	0.625054	0.966168	0.850412	1.09768
MIF	TKR	Weighted median	6	0.0613202	0.0557845	0.271666	1.06324	0.953117	1.18608
MIF	TKR	Weighted mode	6	0.0839054	0.0673405	0.267967	1.08753	0.953056	1.24097
TNFA	AllOA	Inverse variance weighted	5	0.00469774	0.0131948	0.721818	1.00471	0.979058	1.03103
TNFA	AllOA	MR Egger	5	0.00878897	0.0203498	0.694977	1.00883	0.969382	1.04988
TNFA	AllOA	Weighted median	5	0.00882109	0.0155096	0.569525	1.00886	0.978653	1.04
TNFA	AllOA	Weighted mode	5	0.0134406	0.0193476	0.525489	1.01353	0.975817	1.0527
TNFA	Early_AllOA	Inverse variance weighted	5	-0.00545024	0.0606327	0.928375	0.994565	0.883123	1.12007
TNFA	Early_AllOA	MR Egger	5	-0.0736349	0.0974441	0.50477	0.929011	0.767493	1.12452
TNFA	Early_AllOA	Weighted median	5	-0.00318072	0.0733885	0.96543	0.996824	0.863275	1.15103
TNFA	Early_AllOA	Weighted mode	5	0.00783879	0.0999379	0.941248	1.00787	0.828582	1.22595
TNFA	FingerOA	Inverse variance weighted	5	0.0307527	0.0450004	0.494363	1.03123	0.944171	1.12632
TNFA	FingerOA	MR Egger	5	-0.0352615	0.0654314	0.627374	0.965353	0.849161	1.09744
TNFA	FingerOA	Weighted median	5	0.00690771	0.0556549	0.901223	1.00693	0.902871	1.12299
TNFA	FingerOA	Weighted mode	5	0.00455114	0.0564334	0.939597	1.00456	0.899372	1.12205
TNFA	HandOA	Inverse variance weighted	5	0.0312032	0.0330681	0.345373	1.0317	0.966948	1.10078
TNFA	HandOA	MR Egger	5	0.0196944	0.0558782	0.747806	1.01989	0.914089	1.13794
TNFA	HandOA	Weighted median	5	0.0274771	0.0416656	0.509595	1.02786	0.947255	1.11532
TNFA	HandOA	Weighted mode	5	0.0309982	0.0502052	0.570365	1.03148	0.934817	1.13815
TNFA	HipOA	Inverse variance weighted	5	0.0131763	0.0263177	0.616607	1.01326	0.962322	1.0669
TNFA	HipOA	MR Egger	5	0.00634037	0.0441886	0.895004	1.00636	0.922868	1.09741
TNFA	HipOA	Weighted median	5	-0.0199221	0.0335047	0.552108	0.980275	0.917969	1.04681
TNFA	HipOA	Weighted mode	5	-0.0232191	0.0462901	0.642299	0.977048	0.892305	1.06984
TNFA	KneeHipOA	Inverse variance weighted	5	-0.0174608	0.0179952	0.331896	0.982691	0.948635	1.01797
TNFA	KneeHipOA	MR Egger	5	0.00101648	0.0278404	0.973169	1.00102	0.947858	1.05716
TNFA	KneeHipOA	Weighted median	5	-0.00864868	0.0215873	0.688688	0.991389	0.950317	1.03424
TNFA	KneeHipOA	Weighted mode	5	-0.00718858	0.0276993	0.808042	0.992837	0.940372	1.04823
TNFA	KneeOA	Inverse variance weighted	5	-0.0173483	0.0210603	0.410084	0.982801	0.943059	1.02422
TNFA	KneeOA	MR Egger	5	0.013489	0.0329177	0.709471	1.01358	0.950251	1.08113
TNFA	KneeOA	Weighted median	5	-0.0310822	0.0264833	0.240534	0.969396	0.920361	1.02104
TNFA	KneeOA	Weighted mode	5	-0.0283132	0.0333218	0.443362	0.972084	0.910625	1.03769
TNFA	SpineOA	Inverse variance weighted	5	0.0629688	0.0302559	0.0374147	1.06499	1.00367	1.13006
TNFA	SpineOA	MR Egger	5	0.0590811	0.047463	0.301592	1.06086	0.966623	1.16429
TNFA	SpineOA	Weighted median	5	0.0554797	0.0363813	0.127272	1.05705	0.984297	1.13518
TNFA	SpineOA	Weighted mode	5	0.0501031	0.0448296	0.326316	1.05138	0.962941	1.14794
TNFA	THR	Inverse variance weighted	5	0.00999789	0.0314595	0.750635	1.01005	0.949649	1.07429
TNFA	THR	MR Egger	5	0.0103067	0.0478298	0.843206	1.01036	0.919947	1.10966
TNFA	THR	Weighted median	5	-0.00823237	0.0386162	0.831183	0.991801	0.919505	1.06978
TNFA	THR	Weighted mode	5	-0.0127028	0.0509434	0.81537	0.987378	0.893551	1.09106
TNFA	ThumbOA	Inverse variance weighted	5	0.0453534	0.0441023	0.303777	1.0464	0.959746	1.14087
TNFA	ThumbOA	MR Egger	5	-0.0351282	0.0640234	0.621423	0.965482	0.851621	1.09457
TNFA	ThumbOA	Weighted median	5	0.0142921	0.0555229	0.796863	1.01439	0.909798	1.13102
TNFA	ThumbOA	Weighted mode	5	0.0094211	0.0588053	0.880482	1.00947	0.899571	1.13279
TNFA	TJR	Inverse variance weighted	5	-0.00389053	0.0244153	0.873395	0.996117	0.949571	1.04494
TNFA	TJR	MR Egger	5	0.00951305	0.0372815	0.815087	1.00956	0.938419	1.08609
TNFA	TJR	Weighted median	5	-0.0167428	0.0305882	0.584131	0.983397	0.926172	1.04416
TNFA	TJR	Weighted mode	5	-0.0288913	0.0426981	0.535742	0.971522	0.893526	1.05633
TNFA	TKR	Inverse variance weighted	5	-0.0106932	0.0346615	0.7577	0.989364	0.924382	1.05891
TNFA	TKR	MR Egger	5	0.0110508	0.0530043	0.8482	1.01111	0.911341	1.12181
TNFA	TKR	Weighted median	5	-0.0200722	0.0435106	0.644571	0.980128	0.900007	1.06738
TNFA	TKR	Weighted mode	5	-0.0239109	0.0522064	0.670724	0.976373	0.881407	1.08157
SCGFB	AllOA	Inverse variance weighted	14	-0.0170382	0.00884618	0.0540978	0.983106	0.966207	1.0003
SCGFB	AllOA	MR Egger	14	-0.00163085	0.0162319	0.921629	0.99837	0.967108	1.03064
SCGFB	AllOA	Weighted median	14	-0.0154767	0.0118499	0.191532	0.984642	0.962037	1.00778
SCGFB	AllOA	Weighted mode	14	-0.0138274	0.01371	0.33159	0.986268	0.960118	1.01313
SCGFB	Early_AllOA	Inverse variance weighted	14	-0.0114844	0.0404662	0.776562	0.988581	0.913202	1.07018
SCGFB	Early_AllOA	MR Egger	14	-0.00571373	0.0792776	0.943732	0.994303	0.851209	1.16145
SCGFB	Early_AllOA	Weighted median	14	0.0630101	0.0547271	0.249588	1.06504	0.95671	1.18563
SCGFB	Early_AllOA	Weighted mode	14	0.0964716	0.0972287	0.339203	1.10128	0.910195	1.33248
SCGFB	FingerOA	Inverse variance weighted	14	0.0284766	0.0440812	0.518277	1.02889	0.943723	1.12173
SCGFB	FingerOA	MR Egger	14	0.0261877	0.0868637	0.768209	1.02653	0.865831	1.21706
SCGFB	FingerOA	Weighted median	14	-0.0163369	0.0544327	0.764077	0.983796	0.884242	1.09456
SCGFB	FingerOA	Weighted mode	14	-0.0647629	0.0755223	0.406682	0.93729	0.808329	1.08683
SCGFB	HandOA	Inverse variance weighted	14	0.0176492	0.0257959	0.493858	1.01781	0.967625	1.07059
SCGFB	HandOA	MR Egger	14	-0.00785626	0.0483245	0.87356	0.992175	0.902513	1.09074
SCGFB	HandOA	Weighted median	14	-0.00460091	0.0326491	0.887933	0.99541	0.933706	1.06119
SCGFB	HandOA	Weighted mode	14	-0.0176591	0.0449497	0.700787	0.982496	0.89964	1.07298
SCGFB	HipOA	Inverse variance weighted	14	-0.0132124	0.0178529	0.459258	0.986874	0.952939	1.02202
SCGFB	HipOA	MR Egger	14	-0.0156226	0.0329044	0.643463	0.984499	0.92301	1.05008
SCGFB	HipOA	Weighted median	14	-0.0308724	0.0238858	0.196184	0.969599	0.925252	1.01607
SCGFB	HipOA	Weighted mode	14	-0.0422534	0.0367705	0.271214	0.958627	0.891969	1.03027
SCGFB	KneeHipOA	Inverse variance weighted	14	-0.020866	0.0124975	0.0949949	0.97935	0.955652	1.00364
SCGFB	KneeHipOA	MR Egger	14	0.00390178	0.0221145	0.862895	1.00391	0.961325	1.04838
SCGFB	KneeHipOA	Weighted median	14	-0.0388439	0.0166008	0.0192897	0.961901	0.931107	0.993713
SCGFB	KneeHipOA	Weighted mode	14	-0.0454694	0.0256973	0.10026	0.955549	0.908613	1.00491
SCGFB	KneeOA	Inverse variance weighted	14	-0.0257937	0.0141431	0.0681874	0.974536	0.947892	1.00193
SCGFB	KneeOA	MR Egger	14	0.0109873	0.0257772	0.677478	1.01105	0.961235	1.06344
SCGFB	KneeOA	Weighted median	14	-0.0318529	0.0197471	0.106736	0.968649	0.931874	1.00687
SCGFB	KneeOA	Weighted mode	14	-0.0528157	0.031786	0.120503	0.948555	0.891262	1.00953
SCGFB	SpineOA	Inverse variance weighted	14	-0.0263638	0.0199057	0.185358	0.973981	0.936713	1.01273
SCGFB	SpineOA	MR Egger	14	-0.041084	0.0365946	0.283534	0.959748	0.893321	1.03112
SCGFB	SpineOA	Weighted median	14	-0.00887776	0.0272779	0.744836	0.991162	0.939561	1.0456
SCGFB	SpineOA	Weighted mode	14	0.00513853	0.0481462	0.916635	1.00515	0.914637	1.10462
SCGFB	THR	Inverse variance weighted	14	-0.00565286	0.0218963	0.79628	0.994363	0.952591	1.03797
SCGFB	THR	MR Egger	14	-0.0104149	0.0418774	0.807798	0.989639	0.911654	1.0743
SCGFB	THR	Weighted median	14	-0.0028444	0.0315424	0.928146	0.99716	0.937379	1.06075
SCGFB	THR	Weighted mode	14	0.00535917	0.0458548	0.908747	1.00537	0.918957	1.09992
SCGFB	ThumbOA	Inverse variance weighted	14	0.0197189	0.0391717	0.614686	1.01991	0.94454	1.1013
SCGFB	ThumbOA	MR Egger	14	-0.0184881	0.075606	0.81095	0.981682	0.846474	1.13849
SCGFB	ThumbOA	Weighted median	14	-0.00418219	0.0448561	0.925716	0.995827	0.912014	1.08734
SCGFB	ThumbOA	Weighted mode	14	-0.00903337	0.0580924	0.878816	0.991007	0.884357	1.11052
SCGFB	TJR	Inverse variance weighted	14	-0.0204327	0.020515	0.319254	0.979775	0.94116	1.01997
SCGFB	TJR	MR Egger	14	0.0110205	0.037922	0.776312	1.01108	0.938656	1.0891
SCGFB	TJR	Weighted median	14	-0.0152023	0.0240098	0.526623	0.984913	0.939637	1.03237
SCGFB	TJR	Weighted mode	14	-0.00803388	0.0308121	0.798379	0.991998	0.933863	1.05375
SCGFB	TKR	Inverse variance weighted	14	-0.0187571	0.0291492	0.519908	0.981418	0.926919	1.03912
SCGFB	TKR	MR Egger	14	0.00367841	0.0553337	0.948093	1.00369	0.900526	1.11866
SCGFB	TKR	Weighted median	14	-0.0142503	0.0352039	0.68563	0.985851	0.920121	1.05628
SCGFB	TKR	Weighted mode	14	-0.00327233	0.0443246	0.942272	0.996733	0.913795	1.0872
IL16	AllOA	Inverse variance weighted	10	-0.00289277	0.0079124	0.714664	0.997111	0.981767	1.0127
IL16	AllOA	MR Egger	10	0.0106445	0.012922	0.433949	1.0107	0.985425	1.03663
IL16	AllOA	Weighted median	10	0.00261779	0.0101016	0.795523	1.00262	0.982965	1.02267
IL16	AllOA	Weighted mode	10	0.00279383	0.010054	0.78738	1.0028	0.98323	1.02275
IL16	Early_AllOA	Inverse variance weighted	10	-0.0440918	0.0349166	0.20667	0.956866	0.893572	1.02464
IL16	Early_AllOA	MR Egger	10	-0.0952117	0.0582205	0.140612	0.90918	0.811132	1.01908
IL16	Early_AllOA	Weighted median	10	-0.0666495	0.0444135	0.133444	0.935523	0.857529	1.02061
IL16	Early_AllOA	Weighted mode	10	-0.0955752	0.0469541	0.0722885	0.90885	0.828942	0.996461
IL16	FingerOA	Inverse variance weighted	10	-0.00214198	0.0359092	0.952434	0.99786	0.930043	1.07062
IL16	FingerOA	MR Egger	10	-0.0445874	0.0604859	0.482086	0.956392	0.849472	1.07677
IL16	FingerOA	Weighted median	10	-0.0275559	0.0378923	0.467094	0.97282	0.903188	1.04782
IL16	FingerOA	Weighted mode	10	-0.0274636	0.0386586	0.495443	0.97291	0.901916	1.04949
IL16	HandOA	Inverse variance weighted	10	0.010592	0.0274724	0.699829	1.01065	0.957668	1.06656
IL16	HandOA	MR Egger	10	-0.0134498	0.0473099	0.783407	0.98664	0.899265	1.0825
IL16	HandOA	Weighted median	10	-0.00887313	0.0272128	0.744376	0.991166	0.939685	1.04547
IL16	HandOA	Weighted mode	10	-0.01035	0.0280369	0.720546	0.989703	0.936784	1.04561
IL16	HipOA	Inverse variance weighted	10	-0.0105261	0.0240378	0.66146	0.989529	0.943989	1.03727
IL16	HipOA	MR Egger	10	-0.0246376	0.041948	0.573177	0.975663	0.898655	1.05927
IL16	HipOA	Weighted median	10	-0.0298329	0.0202225	0.14015	0.970608	0.932889	1.00985
IL16	HipOA	Weighted mode	10	-0.032413	0.0207286	0.152329	0.968107	0.929563	1.00825
IL16	KneeHipOA	Inverse variance weighted	10	0.000655207	0.013776	0.962066	1.00066	0.973998	1.02804
IL16	KneeHipOA	MR Egger	10	-0.00309056	0.0242196	0.90161	0.996914	0.950696	1.04538
IL16	KneeHipOA	Weighted median	10	-0.0064543	0.013492	0.632379	0.993566	0.967637	1.02019
IL16	KneeHipOA	Weighted mode	10	-0.00811628	0.0145597	0.590815	0.991917	0.96401	1.02063
IL16	KneeOA	Inverse variance weighted	10	0.00459346	0.0153484	0.764727	1.0046	0.974833	1.03528
IL16	KneeOA	MR Egger	10	0.00419601	0.0270669	0.880643	1.0042	0.952319	1.05892
IL16	KneeOA	Weighted median	10	0.00500425	0.0157009	0.749936	1.00502	0.97456	1.03643
IL16	KneeOA	Weighted mode	10	0.00281151	0.01825	0.880965	1.00282	0.967579	1.03934
IL16	SpineOA	Inverse variance weighted	10	-0.00217494	0.0254478	0.93189	0.997827	0.949279	1.04886
IL16	SpineOA	MR Egger	10	0.0511501	0.0381847	0.217199	1.05248	0.976587	1.13427
IL16	SpineOA	Weighted median	10	0.0503504	0.0242361	0.037756	1.05164	1.00285	1.1028
IL16	SpineOA	Weighted mode	10	0.0484504	0.0238039	0.0723007	1.04964	1.0018	1.09978
IL16	THR	Inverse variance weighted	10	-0.00741508	0.0287169	0.796243	0.992612	0.938286	1.05008
IL16	THR	MR Egger	10	-0.0331874	0.0490197	0.517486	0.967357	0.87874	1.06491
IL16	THR	Weighted median	10	-0.0246868	0.0240641	0.30495	0.975615	0.930668	1.02273
IL16	THR	Weighted mode	10	-0.0302934	0.0258477	0.271289	0.970161	0.922235	1.02058
IL16	ThumbOA	Inverse variance weighted	10	0.0379896	0.0377811	0.314647	1.03872	0.964581	1.11856
IL16	ThumbOA	MR Egger	10	-0.0170968	0.0622961	0.790697	0.983048	0.870056	1.11071
IL16	ThumbOA	Weighted median	10	-0.00111259	0.0365428	0.975711	0.998888	0.929846	1.07306
IL16	ThumbOA	Weighted mode	10	-0.00582167	0.0343528	0.869177	0.994195	0.929458	1.06344
IL16	TJR	Inverse variance weighted	10	-0.000977547	0.0210139	0.962897	0.999023	0.958712	1.04103
IL16	TJR	MR Egger	10	-0.0193917	0.0360011	0.604794	0.980795	0.913973	1.0525
IL16	TJR	Weighted median	10	-0.0120191	0.0184658	0.515121	0.988053	0.952932	1.02447
IL16	TJR	Weighted mode	10	-0.0141725	0.0198341	0.493002	0.985927	0.948335	1.02501
IL16	TKR	Inverse variance weighted	10	0.0178572	0.0256934	0.48705	1.01802	0.968021	1.0706
IL16	TKR	MR Egger	10	-0.0118869	0.0432465	0.790386	0.988183	0.907874	1.0756
IL16	TKR	Weighted median	10	0.00478595	0.0263166	0.855692	1.0048	0.954283	1.05799
IL16	TKR	Weighted mode	10	0.00193463	0.0313114	0.952083	1.00194	0.942296	1.06535
RANTES	AllOA	Inverse variance weighted	10	0.022423	0.0199717	0.261549	1.02268	0.983417	1.0635
RANTES	AllOA	MR Egger	10	0.0311212	0.0587354	0.610599	1.03161	0.919431	1.15748
RANTES	AllOA	Weighted median	10	0.0121986	0.019231	0.525872	1.01227	0.974828	1.05116
RANTES	AllOA	Weighted mode	10	0.0137034	0.0325021	0.683197	1.0138	0.951229	1.08048
RANTES	Early_AllOA	Inverse variance weighted	10	-0.000866076	0.0624963	0.988943	0.999134	0.883946	1.12933
RANTES	Early_AllOA	MR Egger	10	0.020387	0.180745	0.912972	1.0206	0.716145	1.45448
RANTES	Early_AllOA	Weighted median	10	-0.0119381	0.0750137	0.873554	0.988133	0.853026	1.14464
RANTES	Early_AllOA	Weighted mode	10	0.107602	0.134723	0.445033	1.1136	0.85517	1.45014
RANTES	FingerOA	Inverse variance weighted	10	0.0981913	0.0439218	0.0253782	1.10317	1.01218	1.20235
RANTES	FingerOA	MR Egger	10	0.0814652	0.12486	0.532405	1.08488	0.84937	1.38568
RANTES	FingerOA	Weighted median	10	0.0692455	0.0594518	0.244127	1.0717	0.95382	1.20415
RANTES	FingerOA	Weighted mode	10	-0.000786532	0.0898314	0.993205	0.999214	0.8379	1.19158
RANTES	HandOA	Inverse variance weighted	10	0.0690835	0.0376946	0.0668448	1.07153	0.995214	1.15369
RANTES	HandOA	MR Egger	10	0.0764086	0.111073	0.510956	1.0794	0.868234	1.34193
RANTES	HandOA	Weighted median	10	0.0374413	0.0463366	0.419074	1.03815	0.948021	1.13685
RANTES	HandOA	Weighted mode	10	-0.0152826	0.0817516	0.855855	0.984834	0.839024	1.15598
RANTES	HipOA	Inverse variance weighted	10	0.0398363	0.0234086	0.0887971	1.04064	0.993974	1.0895
RANTES	HipOA	MR Egger	10	-0.0425972	0.0645595	0.527908	0.958297	0.844396	1.08756
RANTES	HipOA	Weighted median	10	0.0482878	0.031754	0.128339	1.04947	0.986147	1.11687
RANTES	HipOA	Weighted mode	10	0.0435899	0.0466376	0.374365	1.04455	0.953306	1.14454
RANTES	KneeHipOA	Inverse variance weighted	10	0.0271523	0.0240115	0.258138	1.02752	0.980287	1.07704
RANTES	KneeHipOA	MR Egger	10	-0.00692519	0.0690365	0.922565	0.993099	0.867416	1.13699
RANTES	KneeHipOA	Weighted median	10	0.021506	0.0246715	0.383375	1.02174	0.973507	1.07236
RANTES	KneeHipOA	Weighted mode	10	-0.00863798	0.0433384	0.846447	0.991399	0.910664	1.07929
RANTES	KneeOA	Inverse variance weighted	10	0.0194518	0.0264518	0.462115	1.01964	0.968125	1.0739
RANTES	KneeOA	MR Egger	10	0.02837	0.0771153	0.722498	1.02878	0.884462	1.19664
RANTES	KneeOA	Weighted median	10	0.023009	0.0285658	0.420546	1.02328	0.967558	1.0822
RANTES	KneeOA	Weighted mode	10	0.0772817	0.0636138	0.25533	1.08035	0.953705	1.2238
RANTES	SpineOA	Inverse variance weighted	10	0.027594	0.0256842	0.282663	1.02798	0.97751	1.08105
RANTES	SpineOA	MR Egger	10	0.110286	0.0701024	0.154316	1.1166	0.973249	1.28106
RANTES	SpineOA	Weighted median	10	0.0416991	0.0339398	0.219214	1.04258	0.975483	1.11429
RANTES	SpineOA	Weighted mode	10	0.0400285	0.0533023	0.471848	1.04084	0.937589	1.15546
RANTES	THR	Inverse variance weighted	10	0.0264552	0.0306399	0.387905	1.02681	0.966959	1.09036
RANTES	THR	MR Egger	10	-0.127922	0.0774681	0.137284	0.879922	0.755965	1.0242
RANTES	THR	Weighted median	10	0.0192435	0.0399777	0.630264	1.01943	0.9426	1.10252
RANTES	THR	Weighted mode	10	0.0357258	0.0663962	0.603578	1.03637	0.909909	1.18041
RANTES	ThumbOA	Inverse variance weighted	10	0.151946	0.0419167	0.000289022	1.1641	1.07228	1.26377
RANTES	ThumbOA	MR Egger	10	0.232592	0.117846	0.0838637	1.26187	1.00161	1.58974
RANTES	ThumbOA	Weighted median	10	0.149786	0.0567993	0.00836178	1.16159	1.03921	1.29837
RANTES	ThumbOA	Weighted mode	10	0.105723	0.0929075	0.284533	1.11151	0.926468	1.33352
RANTES	TJR	Inverse variance weighted	10	0.0516232	0.0251293	0.039946	1.05298	1.00237	1.10614
RANTES	TJR	MR Egger	10	-0.0184122	0.0688031	0.795772	0.981756	0.857901	1.12349
RANTES	TJR	Weighted median	10	0.0236559	0.0316399	0.454666	1.02394	0.962368	1.08945
RANTES	TJR	Weighted mode	10	0.0155845	0.0502262	0.763408	1.01571	0.920481	1.12078
RANTES	TKR	Inverse variance weighted	10	0.0758563	0.0313918	0.0156733	1.07881	1.01443	1.14727
RANTES	TKR	MR Egger	10	0.0959702	0.0881676	0.308077	1.10073	0.92604	1.30837
RANTES	TKR	Weighted median	10	0.120411	0.0431772	0.00529092	1.12796	1.03643	1.22757
RANTES	TKR	Weighted mode	10	0.141431	0.0744666	0.0899962	1.15192	0.995486	1.33294
PDGFbb	AllOA	Inverse variance weighted	13	0.00596129	0.01101	0.588201	1.00598	0.984503	1.02792
PDGFbb	AllOA	MR Egger	13	0.00140058	0.0210028	0.948029	1.0014	0.961015	1.04348
PDGFbb	AllOA	Weighted median	13	0.0127656	0.0146383	0.383169	1.01285	0.984201	1.04233
PDGFbb	AllOA	Weighted mode	13	0.0112134	0.0158078	0.491656	1.01128	0.980424	1.0431
PDGFbb	Early_AllOA	Inverse variance weighted	13	-0.0172318	0.0478126	0.718546	0.982916	0.894989	1.07948
PDGFbb	Early_AllOA	MR Egger	13	-0.0682405	0.0913219	0.470583	0.934036	0.78096	1.11712
PDGFbb	Early_AllOA	Weighted median	13	-0.00144226	0.062652	0.981634	0.998559	0.883168	1.12903
PDGFbb	Early_AllOA	Weighted mode	13	-0.000865278	0.0642973	0.989484	0.999135	0.880832	1.13333
PDGFbb	FingerOA	Inverse variance weighted	13	-0.0196893	0.0420427	0.639558	0.980503	0.902945	1.06472
PDGFbb	FingerOA	MR Egger	13	-0.0255919	0.0833495	0.764545	0.974733	0.827822	1.14772
PDGFbb	FingerOA	Weighted median	13	0.0145329	0.0586671	0.804353	1.01464	0.904426	1.13828
PDGFbb	FingerOA	Weighted mode	13	0.0280616	0.0627273	0.662584	1.02846	0.909478	1.16301
PDGFbb	HandOA	Inverse variance weighted	13	-0.00183861	0.0322203	0.954494	0.998163	0.937076	1.06323
PDGFbb	HandOA	MR Egger	13	-0.0426144	0.063317	0.514818	0.958281	0.84644	1.0849
PDGFbb	HandOA	Weighted median	13	0.0127206	0.0419176	0.761534	1.0128	0.932918	1.09953
PDGFbb	HandOA	Weighted mode	13	0.0116452	0.0422435	0.787492	1.01171	0.93132	1.09905
PDGFbb	HipOA	Inverse variance weighted	13	0.0272936	0.022186	0.218617	1.02767	0.983939	1.07334
PDGFbb	HipOA	MR Egger	13	0.042081	0.042771	0.346327	1.04298	0.959109	1.13418
PDGFbb	HipOA	Weighted median	13	0.0101991	0.0311614	0.743441	1.01025	0.950395	1.07388
PDGFbb	HipOA	Weighted mode	13	0.0202054	0.0315119	0.53345	1.02041	0.959294	1.08542
PDGFbb	KneeHipOA	Inverse variance weighted	13	0.00272635	0.0151068	0.856782	1.00273	0.973475	1.03286
PDGFbb	KneeHipOA	MR Egger	13	0.0193166	0.0289967	0.519032	1.0195	0.963178	1.07912
PDGFbb	KneeHipOA	Weighted median	13	0.00620232	0.0206141	0.763508	1.00622	0.966377	1.04771
PDGFbb	KneeHipOA	Weighted mode	13	0.00959011	0.0212588	0.659952	1.00964	0.968432	1.05259
PDGFbb	KneeOA	Inverse variance weighted	13	-0.00772496	0.0175823	0.6604	0.992305	0.958691	1.0271
PDGFbb	KneeOA	MR Egger	13	0.00686086	0.0338043	0.842873	1.00688	0.942334	1.07586
PDGFbb	KneeOA	Weighted median	13	0.00986489	0.0226299	0.662893	1.00991	0.966098	1.05572
PDGFbb	KneeOA	Weighted mode	13	0.00994617	0.0245875	0.692946	1.01	0.962477	1.05986
PDGFbb	SpineOA	Inverse variance weighted	13	0.0202428	0.025132	0.420557	1.02045	0.971401	1.07197
PDGFbb	SpineOA	MR Egger	13	0.0365165	0.0482598	0.465148	1.03719	0.943581	1.14009
PDGFbb	SpineOA	Weighted median	13	0.0281133	0.0327568	0.390759	1.02851	0.964553	1.09671
PDGFbb	SpineOA	Weighted mode	13	0.0261232	0.0357673	0.479184	1.02647	0.956972	1.10101
PDGFbb	THR	Inverse variance weighted	13	0.0281942	0.0264945	0.28726	1.0286	0.976544	1.08342
PDGFbb	THR	MR Egger	13	0.0275874	0.0511446	0.600359	1.02797	0.929921	1.13636
PDGFbb	THR	Weighted median	13	0.019806	0.035021	0.571701	1.02	0.952338	1.09248
PDGFbb	THR	Weighted mode	13	0.0217227	0.0376883	0.575012	1.02196	0.94919	1.10031
PDGFbb	ThumbOA	Inverse variance weighted	13	-0.0246421	0.039866	0.536495	0.975659	0.902326	1.05495
PDGFbb	ThumbOA	MR Egger	13	0.0748268	0.0758425	0.34504	1.0777	0.928835	1.25042
PDGFbb	ThumbOA	Weighted median	13	0.00451245	0.0523905	0.931362	1.00452	0.906492	1.11315
PDGFbb	ThumbOA	Weighted mode	13	0.0170825	0.0540295	0.757305	1.01723	0.915015	1.13086
PDGFbb	TJR	Inverse variance weighted	12	0.00789574	0.0222589	0.722797	1.00793	0.964899	1.05287
PDGFbb	TJR	MR Egger	12	0.0199304	0.0433668	0.655648	1.02013	0.937003	1.11063
PDGFbb	TJR	Weighted median	12	0.0106326	0.0271059	0.694864	1.01069	0.958395	1.06584
PDGFbb	TJR	Weighted mode	12	0.0107199	0.028072	0.709831	1.01078	0.956666	1.06795
PDGFbb	TKR	Inverse variance weighted	13	-0.00476331	0.0289544	0.869329	0.995248	0.94034	1.05336
PDGFbb	TKR	MR Egger	13	0.0203745	0.0549925	0.718048	1.02058	0.916301	1.13673
PDGFbb	TKR	Weighted median	13	0.00930494	0.0387076	0.810028	1.00935	0.935605	1.0889
PDGFbb	TKR	Weighted mode	13	0.0144088	0.0396599	0.722693	1.01451	0.938639	1.09652
MIG	AllOA	Inverse variance weighted	14	-0.00438554	0.00937416	0.639904	0.995624	0.977498	1.01409
MIG	AllOA	MR Egger	14	-0.00136884	0.0190072	0.943775	0.998632	0.962113	1.03654
MIG	AllOA	Weighted median	14	0.0105627	0.0127029	0.405679	1.01062	0.985767	1.0361
MIG	AllOA	Weighted mode	14	0.0125686	0.0185134	0.509112	1.01265	0.976561	1.05007
MIG	Early_AllOA	Inverse variance weighted	14	-0.0449698	0.0411105	0.274009	0.956026	0.882015	1.03625
MIG	Early_AllOA	MR Egger	14	-0.0510119	0.0874223	0.570354	0.950267	0.800627	1.12788
MIG	Early_AllOA	Weighted median	14	-0.0463842	0.056231	0.409435	0.954675	0.855049	1.06591
MIG	Early_AllOA	Weighted mode	14	-0.0169411	0.0765387	0.828266	0.983202	0.846236	1.14234
MIG	FingerOA	Inverse variance weighted	14	-0.0444635	0.0429704	0.300788	0.956511	0.87925	1.04056
MIG	FingerOA	MR Egger	14	0.0307851	0.0871281	0.729969	1.03126	0.869371	1.2233
MIG	FingerOA	Weighted median	14	-0.0310687	0.0503084	0.536863	0.969409	0.878382	1.06987
MIG	FingerOA	Weighted mode	14	0.0118106	0.0631112	0.854441	1.01188	0.894145	1.14512
MIG	HandOA	Inverse variance weighted	14	-0.0140781	0.0283486	0.619466	0.986021	0.932728	1.04236
MIG	HandOA	MR Egger	14	0.0412937	0.0552242	0.469013	1.04216	0.935246	1.16129
MIG	HandOA	Weighted median	14	0.0163329	0.0346434	0.637314	1.01647	0.949739	1.08788
MIG	HandOA	Weighted mode	14	0.0265392	0.0393354	0.511693	1.02689	0.950699	1.1092
MIG	HipOA	Inverse variance weighted	14	-0.0192082	0.0188797	0.308962	0.980975	0.945338	1.01796
MIG	HipOA	MR Egger	14	0.00854074	0.0383027	0.827302	1.00858	0.935632	1.08721
MIG	HipOA	Weighted median	14	-0.0334709	0.0253143	0.186097	0.967083	0.920271	1.01628
MIG	HipOA	Weighted mode	14	-0.035809	0.0368155	0.348474	0.964825	0.897657	1.03702
MIG	KneeHipOA	Inverse variance weighted	14	-0.0062043	0.0128406	0.628969	0.993815	0.969115	1.01914
MIG	KneeHipOA	MR Egger	14	-0.0102818	0.0257332	0.696506	0.989771	0.941088	1.04097
MIG	KneeHipOA	Weighted median	14	0.00423471	0.0166695	0.799466	1.00424	0.971963	1.0376
MIG	KneeHipOA	Weighted mode	14	0.0132612	0.0265273	0.625496	1.01335	0.962008	1.06743
MIG	KneeOA	Inverse variance weighted	14	0.00698665	0.0151188	0.643998	1.00701	0.977608	1.0373
MIG	KneeOA	MR Egger	14	-0.00425085	0.0301279	0.890137	0.995758	0.93866	1.05633
MIG	KneeOA	Weighted median	14	0.00784987	0.0194171	0.686009	1.00788	0.970244	1.04698
MIG	KneeOA	Weighted mode	14	0.00634877	0.0270814	0.818301	1.00637	0.954344	1.06123
MIG	SpineOA	Inverse variance weighted	14	0.00984706	0.0212805	0.643561	1.0099	0.96864	1.05291
MIG	SpineOA	MR Egger	14	0.0292457	0.0429096	0.508455	1.02968	0.94662	1.12002
MIG	SpineOA	Weighted median	14	0.0118321	0.0274079	0.665956	1.0119	0.958978	1.06775
MIG	SpineOA	Weighted mode	14	0.0260609	0.0419509	0.545192	1.0264	0.945385	1.11436
MIG	THR	Inverse variance weighted	14	-0.0299934	0.0226699	0.185819	0.970452	0.928276	1.01454
MIG	THR	MR Egger	14	-0.0281888	0.0462043	0.55318	0.972205	0.888031	1.06436
MIG	THR	Weighted median	14	-0.0155189	0.030197	0.607307	0.984601	0.928017	1.04463
MIG	THR	Weighted mode	14	-0.00438241	0.0397073	0.913803	0.995627	0.92108	1.07621
MIG	ThumbOA	Inverse variance weighted	14	-0.0752164	0.0333562	0.0241367	0.927543	0.868842	0.99021
MIG	ThumbOA	MR Egger	14	-0.0220938	0.0679474	0.750659	0.978148	0.856183	1.11749
MIG	ThumbOA	Weighted median	14	-0.0397709	0.0443441	0.369788	0.96101	0.881011	1.04827
MIG	ThumbOA	Weighted mode	14	-0.0303713	0.0621326	0.633116	0.970085	0.858858	1.09572
MIG	TJR	Inverse variance weighted	14	-0.0295541	0.0174876	0.0910278	0.970878	0.938165	1.00473
MIG	TJR	MR Egger	14	-0.0370996	0.0356037	0.317943	0.96358	0.898631	1.03322
MIG	TJR	Weighted median	14	-0.0273941	0.0232839	0.239386	0.972978	0.929572	1.01841
MIG	TJR	Weighted mode	14	-0.0270441	0.0302188	0.387088	0.973318	0.917344	1.03271
MIG	TKR	Inverse variance weighted	14	-0.0228527	0.0246647	0.354167	0.977406	0.93128	1.02582
MIG	TKR	MR Egger	14	-0.0562159	0.0501395	0.284143	0.945335	0.856853	1.04295
MIG	TKR	Weighted median	14	-0.0131683	0.0307773	0.668754	0.986918	0.929144	1.04828
MIG	TKR	Weighted mode	14	-0.00682291	0.0466193	0.885887	0.9932	0.906471	1.08823
EIF4EBP1	AllOA	Inverse variance weighted	11	0.00242343	0.0237949	0.918878	1.00243	0.956749	1.05028
EIF4EBP1	AllOA	MR Egger	11	-0.0914804	0.0519093	0.111854	0.912579	0.824298	1.01031
EIF4EBP1	AllOA	Weighted median	11	-0.0100993	0.0285664	0.723686	0.989952	0.936047	1.04696
EIF4EBP1	AllOA	Weighted mode	11	-0.0120984	0.0297022	0.692354	0.987975	0.9321	1.0472
EIF4EBP1	Early_AllOA	Inverse variance weighted	11	0.0297173	0.0866325	0.731578	1.03016	0.869287	1.22081
EIF4EBP1	Early_AllOA	MR Egger	11	-0.0926585	0.227248	0.692992	0.911505	0.583877	1.42297
EIF4EBP1	Early_AllOA	Weighted median	11	-0.070388	0.112117	0.530129	0.932032	0.748161	1.16109
EIF4EBP1	Early_AllOA	Weighted mode	11	-0.055298	0.13335	0.68713	0.946203	0.728575	1.22884
EIF4EBP1	FingerOA	Inverse variance weighted	11	-0.0624609	0.0749629	0.404718	0.93945	0.81108	1.08814
EIF4EBP1	FingerOA	MR Egger	11	0.212938	0.1853	0.280117	1.23731	0.860492	1.77913
EIF4EBP1	FingerOA	Weighted median	11	-0.0985441	0.106888	0.356563	0.906156	0.734882	1.11735
EIF4EBP1	FingerOA	Weighted mode	11	-0.205272	0.183052	0.288327	0.814425	0.568898	1.16592
EIF4EBP1	HandOA	Inverse variance weighted	11	-0.0501888	0.0710832	0.480153	0.95105	0.827363	1.09323
EIF4EBP1	HandOA	MR Egger	11	-0.115213	0.182327	0.543165	0.891176	0.623395	1.27398
EIF4EBP1	HandOA	Weighted median	11	-0.0671602	0.0886851	0.448877	0.935045	0.785855	1.11256
EIF4EBP1	HandOA	Weighted mode	11	0.174052	0.0994927	0.110789	1.19012	0.979264	1.44637
EIF4EBP1	HipOA	Inverse variance weighted	11	0.0197357	0.0387694	0.610715	1.01993	0.945301	1.10045
EIF4EBP1	HipOA	MR Egger	11	-0.117131	0.0974525	0.260061	0.889469	0.734814	1.07667
EIF4EBP1	HipOA	Weighted median	11	0.00495731	0.0538731	0.926683	1.00497	0.904264	1.11689
EIF4EBP1	HipOA	Weighted mode	11	0.0061715	0.0590282	0.918799	1.00619	0.896261	1.1296
EIF4EBP1	KneeHipOA	Inverse variance weighted	11	0.0196439	0.0265922	0.460083	1.01984	0.968045	1.0744
EIF4EBP1	KneeHipOA	MR Egger	11	-0.0458647	0.0666275	0.508569	0.955171	0.838237	1.08842
EIF4EBP1	KneeHipOA	Weighted median	11	0.00506716	0.0353144	0.885906	1.00508	0.937865	1.07711
EIF4EBP1	KneeHipOA	Weighted mode	11	-0.00103076	0.0464574	0.982735	0.99897	0.912025	1.0942
EIF4EBP1	KneeOA	Inverse variance weighted	11	0.00280718	0.0303505	0.926307	1.00281	0.944897	1.06428
EIF4EBP1	KneeOA	MR Egger	11	-0.0393893	0.07636	0.6184	0.961376	0.827741	1.11659
EIF4EBP1	KneeOA	Weighted median	11	-0.00456018	0.0401757	0.90963	0.99545	0.920071	1.07701
EIF4EBP1	KneeOA	Weighted mode	11	0.000493872	0.0471002	0.99184	1.00049	0.912267	1.09725
EIF4EBP1	SpineOA	Inverse variance weighted	11	-0.0635726	0.0615131	0.301379	0.938406	0.831821	1.05865
EIF4EBP1	SpineOA	MR Egger	11	-0.294179	0.140034	0.0650377	0.745143	0.566292	0.980481
EIF4EBP1	SpineOA	Weighted median	11	-0.0840116	0.0651287	0.197074	0.919421	0.809237	1.04461
EIF4EBP1	SpineOA	Weighted mode	11	-0.165397	0.0780729	0.060176	0.847557	0.727297	0.987702
EIF4EBP1	THR	Inverse variance weighted	11	0.0295833	0.0488134	0.544483	1.03003	0.936046	1.13344
EIF4EBP1	THR	MR Egger	11	-0.0310917	0.126861	0.811887	0.969387	0.755981	1.24303
EIF4EBP1	THR	Weighted median	11	-0.0731951	0.066176	0.268698	0.929419	0.81636	1.05814
EIF4EBP1	THR	Weighted mode	11	-0.079666	0.0837857	0.364105	0.923425	0.783577	1.08823
EIF4EBP1	ThumbOA	Inverse variance weighted	11	0.044472	0.0791596	0.574251	1.04548	0.895224	1.22094
EIF4EBP1	ThumbOA	MR Egger	11	0.103534	0.205871	0.627105	1.10908	0.740838	1.66037
EIF4EBP1	ThumbOA	Weighted median	11	0.113069	0.104135	0.277572	1.11971	0.912985	1.37324
EIF4EBP1	ThumbOA	Weighted mode	11	0.139934	0.130754	0.309676	1.1502	0.89017	1.48618
EIF4EBP1	TJR	Inverse variance weighted	10	0.0448901	0.0422561	0.288085	1.04591	0.962778	1.13623
EIF4EBP1	TJR	MR Egger	10	-0.0043098	0.112848	0.970471	0.995699	0.798123	1.24219
EIF4EBP1	TJR	Weighted median	10	-0.0426087	0.0536557	0.42713	0.958286	0.862626	1.06455
EIF4EBP1	TJR	Weighted mode	10	-0.0436538	0.0631755	0.507	0.957285	0.845795	1.08347
EIF4EBP1	TKR	Inverse variance weighted	11	0.0851946	0.0520882	0.101927	1.08893	0.983244	1.20597
EIF4EBP1	TKR	MR Egger	11	0.0789439	0.130685	0.560708	1.08214	0.837613	1.39806
EIF4EBP1	TKR	Weighted median	11	0.0480788	0.0704579	0.495001	1.04925	0.913914	1.20463
EIF4EBP1	TKR	Weighted mode	11	0.0510262	0.0886084	0.577438	1.05235	0.884577	1.25195
ADA	AllOA	Inverse variance weighted	15	-0.00913016	0.00890305	0.305123	0.990911	0.97377	1.00835
ADA	AllOA	MR Egger	15	-0.0054351	0.0108047	0.623357	0.99458	0.973739	1.01587
ADA	AllOA	Weighted median	15	-0.0147141	0.0112757	0.191913	0.985394	0.963855	1.00741
ADA	AllOA	Weighted mode	15	-0.012776	0.0101557	0.228965	0.987305	0.967847	1.00715
ADA	Early_AllOA	Inverse variance weighted	15	-0.0114762	0.037906	0.762077	0.988589	0.917804	1.06483
ADA	Early_AllOA	MR Egger	15	-0.0411851	0.0460785	0.387676	0.959652	0.87678	1.05036
ADA	Early_AllOA	Weighted median	15	-0.00573592	0.0455298	0.899747	0.994281	0.909396	1.08709
ADA	Early_AllOA	Weighted mode	15	-0.0232579	0.0408756	0.578376	0.97701	0.90179	1.05851
ADA	FingerOA	Inverse variance weighted	15	-0.0290532	0.0343652	0.397874	0.971365	0.908093	1.03905
ADA	FingerOA	MR Egger	15	-0.0267379	0.043058	0.54535	0.973616	0.894821	1.05935
ADA	FingerOA	Weighted median	15	-0.000701175	0.0394343	0.985814	0.999299	0.924972	1.0796
ADA	FingerOA	Weighted mode	15	-0.0243905	0.0354909	0.503163	0.975905	0.910326	1.04621
ADA	HandOA	Inverse variance weighted	15	0.00221294	0.0230499	0.923515	1.00222	0.957945	1.04853
ADA	HandOA	MR Egger	15	0.0116781	0.0277789	0.681064	1.01175	0.958133	1.06836
ADA	HandOA	Weighted median	15	0.0047275	0.0272385	0.862212	1.00474	0.952505	1.05984
ADA	HandOA	Weighted mode	15	0.00594707	0.0244781	0.811564	1.00596	0.958841	1.0554
ADA	HipOA	Inverse variance weighted	15	-0.0409944	0.0175421	0.0194432	0.959834	0.927394	0.99341
ADA	HipOA	MR Egger	15	-0.0175321	0.0212954	0.425193	0.982621	0.942451	1.0245
ADA	HipOA	Weighted median	15	-0.0396213	0.0221469	0.0736112	0.961153	0.920324	1.00379
ADA	HipOA	Weighted mode	15	-0.0408561	0.0192983	0.0526404	0.959967	0.924335	0.996973
ADA	KneeHipOA	Inverse variance weighted	15	-0.0240926	0.0120495	0.0455575	0.976195	0.953411	0.999525
ADA	KneeHipOA	MR Egger	15	-0.0128561	0.0145866	0.394127	0.987226	0.959401	1.01586
ADA	KneeHipOA	Weighted median	15	-0.0226896	0.0138645	0.101729	0.977566	0.951359	1.00449
ADA	KneeHipOA	Weighted mode	15	-0.0245635	0.01429	0.10765	0.975736	0.948786	1.00345
ADA	KneeOA	Inverse variance weighted	15	-0.0217135	0.0140967	0.123482	0.978521	0.951855	1.00593
ADA	KneeOA	MR Egger	15	-0.015405	0.0170626	0.383029	0.984713	0.952326	1.0182
ADA	KneeOA	Weighted median	15	-0.0229103	0.0162611	0.158863	0.97735	0.946692	1.009
ADA	KneeOA	Weighted mode	15	-0.0229801	0.0158428	0.16895	0.977282	0.947402	1.0081
ADA	SpineOA	Inverse variance weighted	15	-0.0427532	0.0210362	0.0421168	0.958148	0.919446	0.998479
ADA	SpineOA	MR Egger	15	-0.0179441	0.0240506	0.468886	0.982216	0.93699	1.02963
ADA	SpineOA	Weighted median	15	-0.0410615	0.0238637	0.0853116	0.95977	0.915913	1.00573
ADA	SpineOA	Weighted mode	15	-0.0313665	0.0227883	0.190305	0.96912	0.926787	1.01339
ADA	THR	Inverse variance weighted	15	-0.00407558	0.0220501	0.85336	0.995933	0.953807	1.03992
ADA	THR	MR Egger	15	0.00879301	0.0270044	0.749898	1.00883	0.956824	1.06367
ADA	THR	Weighted median	15	-0.00399444	0.0271831	0.883175	0.996014	0.944336	1.05052
ADA	THR	Weighted mode	15	-0.00576669	0.0225207	0.801628	0.99425	0.951318	1.03912
ADA	ThumbOA	Inverse variance weighted	15	0.0557429	0.0301746	0.0646974	1.05733	0.996606	1.12174
ADA	ThumbOA	MR Egger	15	0.059525	0.03645	0.12643	1.06133	0.988154	1.13993
ADA	ThumbOA	Weighted median	15	0.0669514	0.0339203	0.0484057	1.06924	1.00047	1.14275
ADA	ThumbOA	Weighted mode	15	0.0657275	0.0336294	0.0709171	1.06794	0.999814	1.1407
ADA	TJR	Inverse variance weighted	14	-0.0130957	0.0144391	0.364429	0.98699	0.959449	1.01532
ADA	TJR	MR Egger	14	0.0056126	0.0176755	0.756295	1.00563	0.971386	1.04108
ADA	TJR	Weighted median	14	-0.00763336	0.0176488	0.665367	0.992396	0.958654	1.02732
ADA	TJR	Weighted mode	14	-0.00922307	0.0153596	0.558513	0.990819	0.961435	1.0211
ADA	TKR	Inverse variance weighted	15	-0.0218227	0.023834	0.35987	0.978414	0.933759	1.0252
ADA	TKR	MR Egger	15	-0.0183182	0.028842	0.536368	0.981849	0.927884	1.03895
ADA	TKR	Weighted median	15	-0.0185748	0.0282883	0.511423	0.981597	0.928653	1.03756
ADA	TKR	Weighted mode	15	-0.023541	0.0274234	0.405114	0.976734	0.92562	1.03067
ARTN	AllOA	Inverse variance weighted	19	-0.0161676	0.021273	0.447252	0.983962	0.94378	1.02586
ARTN	AllOA	MR Egger	19	-0.0341796	0.056897	0.555947	0.966398	0.864419	1.08041
ARTN	AllOA	Weighted median	19	0.012651	0.024116	0.599867	1.01273	0.965976	1.06175
ARTN	AllOA	Weighted mode	19	0.0172344	0.042853	0.692291	1.01738	0.935422	1.10653
ARTN	Early_AllOA	Inverse variance weighted	20	-0.0474192	0.0767526	0.536695	0.953688	0.820489	1.10851
ARTN	Early_AllOA	MR Egger	20	-0.123991	0.190824	0.524051	0.883388	0.607741	1.28406
ARTN	Early_AllOA	Weighted median	20	-0.0137508	0.103286	0.894088	0.986343	0.805582	1.20767
ARTN	Early_AllOA	Weighted mode	20	-0.0125405	0.186571	0.947112	0.987538	0.68508	1.42353
ARTN	FingerOA	Inverse variance weighted	19	0.0474314	0.0661986	0.473682	1.04857	0.920979	1.19385
ARTN	FingerOA	MR Egger	19	-0.0512286	0.175319	0.773668	0.950061	0.673779	1.33963
ARTN	FingerOA	Weighted median	19	-0.0417092	0.0847846	0.62276	0.959149	0.812299	1.13255
ARTN	FingerOA	Weighted mode	19	-0.0891769	0.147964	0.55423	0.914684	0.684418	1.22242
ARTN	HandOA	Inverse variance weighted	19	0.00989693	0.0506806	0.845173	1.00995	0.914446	1.11542
ARTN	HandOA	MR Egger	19	-0.0454492	0.134304	0.739201	0.955568	0.734412	1.24332
ARTN	HandOA	Weighted median	19	-0.0267323	0.063795	0.675192	0.973622	0.859185	1.1033
ARTN	HandOA	Weighted mode	19	-0.0669338	0.114245	0.565232	0.935257	0.747624	1.16998
ARTN	HipOA	Inverse variance weighted	19	-0.00857955	0.033843	0.799874	0.991457	0.927825	1.05945
ARTN	HipOA	MR Egger	19	0.102464	0.0866946	0.253516	1.1079	0.934767	1.31309
ARTN	HipOA	Weighted median	19	-0.0254894	0.0465101	0.583664	0.974833	0.889897	1.06787
ARTN	HipOA	Weighted mode	19	-0.0499072	0.0933606	0.599493	0.951318	0.792238	1.14234
ARTN	KneeHipOA	Inverse variance weighted	18	0.0142381	0.0264281	0.590059	1.01434	0.963136	1.06827
ARTN	KneeHipOA	MR Egger	18	0.10753	0.0727988	0.159064	1.11352	0.965455	1.2843
ARTN	KneeHipOA	Weighted median	18	0.00271157	0.0347372	0.937781	1.00272	0.936718	1.07336
ARTN	KneeHipOA	Weighted mode	18	-0.00753079	0.0583437	0.898812	0.992498	0.885251	1.11274
ARTN	KneeOA	Inverse variance weighted	18	0.0345726	0.0304618	0.256397	1.03518	0.975181	1.09886
ARTN	KneeOA	MR Egger	18	0.122495	0.085933	0.173237	1.13031	0.955106	1.33766
ARTN	KneeOA	Weighted median	18	0.0147886	0.0389739	0.704355	1.0149	0.940259	1.09546
ARTN	KneeOA	Weighted mode	18	0.00465721	0.0640614	0.942894	1.00467	0.88612	1.13908
ARTN	SpineOA	Inverse variance weighted	19	-0.0329895	0.0373936	0.377656	0.967549	0.899172	1.04113
ARTN	SpineOA	MR Egger	19	0.00996463	0.0991399	0.921115	1.01001	0.831645	1.22664
ARTN	SpineOA	Weighted median	19	-0.0123328	0.054756	0.821798	0.987743	0.887227	1.09965
ARTN	SpineOA	Weighted mode	19	-0.000474762	0.104002	0.996408	0.999525	0.815202	1.22553
ARTN	THR	Inverse variance weighted	19	-0.0191211	0.0398221	0.631112	0.981061	0.907399	1.0607
ARTN	THR	MR Egger	19	-0.0186176	0.104594	0.860828	0.981555	0.799617	1.20489
ARTN	THR	Weighted median	19	-0.00263456	0.0555186	0.962152	0.997369	0.894535	1.11202
ARTN	THR	Weighted mode	19	0.00316526	0.0961921	0.974112	1.00317	0.830796	1.21131
ARTN	ThumbOA	Inverse variance weighted	19	-0.0650305	0.0680543	0.339291	0.937039	0.820028	1.07075
ARTN	ThumbOA	MR Egger	19	-0.000278604	0.179676	0.998781	0.999721	0.702968	1.42175
ARTN	ThumbOA	Weighted median	19	-0.126337	0.0797828	0.113305	0.881318	0.753737	1.03049
ARTN	ThumbOA	Weighted mode	19	-0.134105	0.137696	0.343003	0.874498	0.667651	1.14543
ARTN	TJR	Inverse variance weighted	19	-0.00611654	0.0352882	0.862391	0.993902	0.927482	1.06508
ARTN	TJR	MR Egger	19	0.00605839	0.0947901	0.949784	1.00608	0.835496	1.21149
ARTN	TJR	Weighted median	19	0.0118044	0.0472869	0.80287	1.01187	0.922306	1.11014
ARTN	TJR	Weighted mode	19	0.00120003	0.082478	0.988552	1.0012	0.851755	1.17687
ARTN	TKR	Inverse variance weighted	19	0.0212156	0.0495476	0.668515	1.02144	0.926911	1.12561
ARTN	TKR	MR Egger	19	0.00268114	0.133742	0.984239	1.00268	0.771473	1.30319
ARTN	TKR	Weighted median	19	0.0517073	0.0663185	0.435579	1.05307	0.924708	1.19924
ARTN	TKR	Weighted mode	19	0.0438187	0.108377	0.690742	1.04479	0.844847	1.29206
AXIN1	AllOA	Inverse variance weighted	8	0.0427449	0.0318824	0.180017	1.04367	0.980449	1.11097
AXIN1	AllOA	MR Egger	8	0.186659	0.0609979	0.0222225	1.20522	1.06941	1.35827
AXIN1	AllOA	Weighted median	8	0.0263205	0.0338317	0.436578	1.02667	0.960799	1.09706
AXIN1	AllOA	Weighted mode	8	-0.0137741	0.0656659	0.839829	0.98632	0.867206	1.1218
AXIN1	Early_AllOA	Inverse variance weighted	8	0.143959	0.110646	0.193231	1.15484	0.929687	1.43451
AXIN1	Early_AllOA	MR Egger	8	0.104741	0.278474	0.719764	1.11042	0.643349	1.9166
AXIN1	Early_AllOA	Weighted median	8	0.148833	0.136202	0.274508	1.16048	0.888587	1.51557
AXIN1	Early_AllOA	Weighted mode	8	0.145789	0.208639	0.507244	1.15695	0.768632	1.74146
AXIN1	FingerOA	Inverse variance weighted	8	0.0543172	0.141004	0.700077	1.05582	0.800874	1.39192
AXIN1	FingerOA	MR Egger	8	-0.310684	0.349981	0.408867	0.732946	0.369115	1.4554
AXIN1	FingerOA	Weighted median	8	-0.0520561	0.154127	0.735554	0.949276	0.701773	1.28407
AXIN1	FingerOA	Weighted mode	8	-0.0630017	0.20758	0.770327	0.938942	0.625091	1.41037
AXIN1	HandOA	Inverse variance weighted	8	0.0984889	0.122146	0.420057	1.1035	0.868561	1.40199
AXIN1	HandOA	MR Egger	8	0.055415	0.326266	0.870713	1.05698	0.557626	2.0035
AXIN1	HandOA	Weighted median	8	0.0852162	0.111571	0.444994	1.08895	0.87506	1.35513
AXIN1	HandOA	Weighted mode	8	0.0866899	0.174582	0.634713	1.09056	0.774536	1.53552
AXIN1	HipOA	Inverse variance weighted	8	0.0176348	0.0561618	0.753521	1.01779	0.911702	1.13623
AXIN1	HipOA	MR Egger	8	0.233812	0.12551	0.111773	1.26341	0.987887	1.61577
AXIN1	HipOA	Weighted median	8	0.0384224	0.0680222	0.572175	1.03917	0.909463	1.18738
AXIN1	HipOA	Weighted mode	8	0.0724504	0.11293	0.541594	1.07514	0.861661	1.34151
AXIN1	KneeHipOA	Inverse variance weighted	8	0.0426711	0.0479966	0.373979	1.04359	0.949897	1.14653
AXIN1	KneeHipOA	MR Egger	8	0.24643	0.089133	0.0326485	1.27945	1.07436	1.52368
AXIN1	KneeHipOA	Weighted median	8	0.010015	0.0497958	0.840603	1.01007	0.916141	1.11362
AXIN1	KneeHipOA	Weighted mode	8	-0.0425314	0.0885428	0.645627	0.95836	0.805675	1.13998
AXIN1	KneeOA	Inverse variance weighted	8	0.030675	0.0515428	0.551753	1.03115	0.932069	1.14076
AXIN1	KneeOA	MR Egger	8	0.207491	0.10883	0.105209	1.23059	0.994201	1.52318
AXIN1	KneeOA	Weighted median	8	0.0100428	0.0616974	0.870696	1.01009	0.895042	1.13993
AXIN1	KneeOA	Weighted mode	8	-0.0333015	0.0900053	0.722327	0.967247	0.810818	1.15386
AXIN1	SpineOA	Inverse variance weighted	8	0.135983	0.0700206	0.0521323	1.14566	0.998743	1.31419
AXIN1	SpineOA	MR Egger	8	0.430109	0.14042	0.0221391	1.53743	1.16753	2.02452
AXIN1	SpineOA	Weighted median	8	0.0908504	0.0799812	0.256	1.09511	0.936213	1.28096
AXIN1	SpineOA	Weighted mode	8	0.00238562	0.146412	0.987455	1.00239	0.752329	1.33556
AXIN1	THR	Inverse variance weighted	8	-0.0413563	0.0777095	0.594594	0.959487	0.823932	1.11734
AXIN1	THR	MR Egger	8	0.273496	0.153436	0.124947	1.31455	0.97313	1.77576
AXIN1	THR	Weighted median	8	-0.00798067	0.0818654	0.922341	0.992051	0.844985	1.16471
AXIN1	THR	Weighted mode	8	0.0283486	0.103358	0.791791	1.02875	0.840101	1.25977
AXIN1	ThumbOA	Inverse variance weighted	8	0.148086	0.0938108	0.114436	1.15961	0.96485	1.39369
AXIN1	ThumbOA	MR Egger	8	0.207406	0.245949	0.431395	1.23048	0.759835	1.99265
AXIN1	ThumbOA	Weighted median	8	0.163354	0.125993	0.194792	1.17745	0.919807	1.50727
AXIN1	ThumbOA	Weighted mode	8	0.21673	0.160707	0.219464	1.24201	0.906417	1.70185
AXIN1	TJR	Inverse variance weighted	8	-0.0145519	0.0644004	0.821232	0.985553	0.868683	1.11815
AXIN1	TJR	MR Egger	8	0.279127	0.115375	0.0519127	1.32197	1.05442	1.65742
AXIN1	TJR	Weighted median	8	0.0188908	0.0674625	0.779463	1.01907	0.892851	1.16313
AXIN1	TJR	Weighted mode	8	0.0551432	0.0954504	0.581555	1.05669	0.876394	1.27408
AXIN1	TKR	Inverse variance weighted	8	-0.000138122	0.0665932	0.998345	0.999862	0.877515	1.13927
AXIN1	TKR	MR Egger	8	0.200069	0.163332	0.266507	1.22149	0.886866	1.68236
AXIN1	TKR	Weighted median	8	0.0369522	0.0845859	0.662213	1.03764	0.879118	1.22475
AXIN1	TKR	Weighted mode	8	0.0515886	0.135484	0.714664	1.05294	0.807381	1.37319
NGFB	AllOA	Inverse variance weighted	21	-0.00850111	0.0177008	0.631038	0.991535	0.957725	1.02654
NGFB	AllOA	MR Egger	21	0.0361476	0.041715	0.397006	1.03681	0.955411	1.12514
NGFB	AllOA	Weighted median	21	-0.00604204	0.0240739	0.80183	0.993976	0.948165	1.042
NGFB	AllOA	Weighted mode	21	0.0014814	0.0374858	0.968868	1.00148	0.93054	1.07783
NGFB	Early_AllOA	Inverse variance weighted	21	0.0757594	0.0770624	0.325563	1.0787	0.927481	1.25458
NGFB	Early_AllOA	MR Egger	21	0.131076	0.182432	0.481196	1.14005	0.797327	1.6301
NGFB	Early_AllOA	Weighted median	21	0.0694194	0.103578	0.502722	1.07189	0.874945	1.31315
NGFB	Early_AllOA	Weighted mode	21	0.0626298	0.157186	0.694524	1.06463	0.782349	1.44877
NGFB	FingerOA	Inverse variance weighted	21	-0.0300647	0.0811815	0.71113	0.970383	0.827637	1.13775
NGFB	FingerOA	MR Egger	21	0.404825	0.160426	0.020691	1.49904	1.0946	2.05292
NGFB	FingerOA	Weighted median	21	-0.0946754	0.0960498	0.324285	0.909668	0.75357	1.0981
NGFB	FingerOA	Weighted mode	21	-0.0891189	0.143988	0.542947	0.914737	0.689813	1.213
NGFB	HandOA	Inverse variance weighted	21	8.04633e-05	0.0501811	0.998721	1.00008	0.9064	1.10344
NGFB	HandOA	MR Egger	21	0.159445	0.115125	0.182111	1.17286	0.935943	1.46975
NGFB	HandOA	Weighted median	21	0.0557163	0.0674547	0.408815	1.0573	0.926358	1.20675
NGFB	HandOA	Weighted mode	21	0.0666377	0.120182	0.585404	1.06891	0.844577	1.35283
NGFB	HipOA	Inverse variance weighted	21	0.0155914	0.0424112	0.713153	1.01571	0.934695	1.10375
NGFB	HipOA	MR Egger	21	-0.0578421	0.102224	0.578127	0.943799	0.77244	1.15317
NGFB	HipOA	Weighted median	21	0.0453948	0.0488604	0.352852	1.04644	0.950876	1.15161
NGFB	HipOA	Weighted mode	21	0.0625283	0.0832032	0.461096	1.06452	0.90434	1.25308
NGFB	KneeHipOA	Inverse variance weighted	22	-0.0065064	0.0235634	0.782454	0.993515	0.948673	1.04048
NGFB	KneeHipOA	MR Egger	22	0.00235634	0.0559228	0.966808	1.00236	0.898299	1.11847
NGFB	KneeHipOA	Weighted median	22	0.017634	0.0309294	0.568583	1.01779	0.957923	1.0814
NGFB	KneeHipOA	Weighted mode	22	0.0275975	0.0472238	0.565179	1.02798	0.937104	1.12767
NGFB	KneeOA	Inverse variance weighted	22	-0.0172996	0.0276203	0.531095	0.982849	0.931056	1.03752
NGFB	KneeOA	MR Egger	22	0.0376445	0.0658402	0.573858	1.03836	0.91265	1.18139
NGFB	KneeOA	Weighted median	22	-0.0176218	0.0380815	0.64355	0.982533	0.911867	1.05867
NGFB	KneeOA	Weighted mode	22	-0.0126138	0.0545403	0.819339	0.987465	0.887353	1.09887
NGFB	SpineOA	Inverse variance weighted	22	-0.0239424	0.043057	0.578168	0.976342	0.897328	1.06231
NGFB	SpineOA	MR Egger	22	0.10533	0.0997405	0.30354	1.11108	0.913784	1.35097
NGFB	SpineOA	Weighted median	22	-0.0718182	0.0551784	0.193066	0.9307	0.835297	1.037
NGFB	SpineOA	Weighted mode	22	-0.0975631	0.0944352	0.313298	0.907045	0.753779	1.09147
NGFB	THR	Inverse variance weighted	21	0.0408506	0.0422093	0.33314	1.0417	0.958985	1.13154
NGFB	THR	MR Egger	21	-0.0647276	0.100622	0.527734	0.937323	0.769552	1.14167
NGFB	THR	Weighted median	21	0.0565324	0.0575859	0.326245	1.05816	0.945222	1.18459
NGFB	THR	Weighted mode	21	0.0878916	0.0925208	0.353468	1.09187	0.910784	1.30896
NGFB	ThumbOA	Inverse variance weighted	21	-0.0834113	0.0684131	0.222757	0.919973	0.804527	1.05198
NGFB	ThumbOA	MR Egger	21	0.0901165	0.159289	0.57819	1.0943	0.800843	1.49529
NGFB	ThumbOA	Weighted median	21	-0.148517	0.0924957	0.108348	0.861986	0.719062	1.03332
NGFB	ThumbOA	Weighted mode	21	-0.105662	0.150385	0.490394	0.899728	0.670041	1.20815
NGFB	TJR	Inverse variance weighted	22	0.0173882	0.0328024	0.596051	1.01754	0.954178	1.08511
NGFB	TJR	MR Egger	22	0.0234014	0.0779912	0.767234	1.02368	0.878569	1.19275
NGFB	TJR	Weighted median	22	0.0165616	0.043404	0.702781	1.0167	0.933784	1.10698
NGFB	TJR	Weighted mode	22	0.0141501	0.0711345	0.844239	1.01425	0.882255	1.16599
NGFB	TKR	Inverse variance weighted	21	-0.0419466	0.0510179	0.410967	0.958921	0.867672	1.05977
NGFB	TKR	MR Egger	21	0.0826047	0.120325	0.500684	1.08611	0.85793	1.37498
NGFB	TKR	Weighted median	21	-0.0308222	0.0691294	0.655697	0.969648	0.846779	1.11035
NGFB	TKR	Weighted mode	21	0.0118811	0.129005	0.927536	1.01195	0.785866	1.30308
CASP8	AllOA	Inverse variance weighted	14	0.0122098	0.0232341	0.599227	1.01228	0.96722	1.05945
CASP8	AllOA	MR Egger	14	-0.0766431	0.0403309	0.0816736	0.92622	0.855823	1.00241
CASP8	AllOA	Weighted median	14	0.0121129	0.0267779	0.651019	1.01219	0.960432	1.06673
CASP8	AllOA	Weighted mode	14	0.00388826	0.0312266	0.90281	1.0039	0.944296	1.06726
CASP8	Early_AllOA	Inverse variance weighted	14	-0.0462178	0.0819865	0.572942	0.954834	0.813092	1.12129
CASP8	Early_AllOA	MR Egger	14	0.00580184	0.165579	0.972624	1.00582	0.72707	1.39144
CASP8	Early_AllOA	Weighted median	14	-0.178993	0.11568	0.121788	0.836112	0.666493	1.0489
CASP8	Early_AllOA	Weighted mode	14	-0.206804	0.1366	0.15397	0.813179	0.622172	1.06283
CASP8	FingerOA	Inverse variance weighted	13	-0.0160377	0.0809376	0.842929	0.98409	0.839729	1.15327
CASP8	FingerOA	MR Egger	13	-0.200239	0.162461	0.243443	0.818535	0.595317	1.12545
CASP8	FingerOA	Weighted median	13	0.0457173	0.100368	0.648751	1.04678	0.859845	1.27435
CASP8	FingerOA	Weighted mode	13	0.0541195	0.120524	0.661409	1.05561	0.833511	1.33689
CASP8	HandOA	Inverse variance weighted	14	-0.0216883	0.0526169	0.680198	0.978545	0.882658	1.08485
CASP8	HandOA	MR Egger	14	-0.218315	0.0975888	0.0450328	0.803872	0.663923	0.973322
CASP8	HandOA	Weighted median	14	-0.0307341	0.0704539	0.662669	0.969733	0.844658	1.11333
CASP8	HandOA	Weighted mode	14	-0.0364841	0.0761968	0.640024	0.964173	0.830415	1.11948
CASP8	HipOA	Inverse variance weighted	14	-0.0192869	0.0366732	0.59895	0.980898	0.912866	1.054
CASP8	HipOA	MR Egger	14	-0.0523164	0.0758549	0.503509	0.949029	0.817919	1.10115
CASP8	HipOA	Weighted median	14	-0.02751	0.0490037	0.574534	0.972865	0.883771	1.07094
CASP8	HipOA	Weighted mode	14	-0.0438266	0.0615506	0.489021	0.95712	0.848347	1.07984
CASP8	KneeHipOA	Inverse variance weighted	14	-0.0138948	0.0254949	0.585751	0.986201	0.938132	1.03673
CASP8	KneeHipOA	MR Egger	14	-0.0688703	0.0530046	0.218241	0.933448	0.84134	1.03564
CASP8	KneeHipOA	Weighted median	14	-0.0421383	0.0344914	0.221819	0.958737	0.896066	1.02579
CASP8	KneeHipOA	Weighted mode	14	-0.0399036	0.039954	0.33615	0.960882	0.888506	1.03915
CASP8	KneeOA	Inverse variance weighted	13	-0.0268761	0.0300392	0.370946	0.973482	0.917821	1.03252
CASP8	KneeOA	MR Egger	13	-0.0815057	0.0624369	0.218398	0.921727	0.815559	1.04172
CASP8	KneeOA	Weighted median	13	-0.0399332	0.0417153	0.338425	0.960854	0.885418	1.04272
CASP8	KneeOA	Weighted mode	13	-0.0455325	0.0484549	0.365909	0.955489	0.86892	1.05068
CASP8	SpineOA	Inverse variance weighted	14	-0.0430361	0.0416683	0.301686	0.957877	0.882756	1.03939
CASP8	SpineOA	MR Egger	14	-0.142187	0.0866919	0.126907	0.867459	0.731906	1.02812
CASP8	SpineOA	Weighted median	14	-0.0323122	0.0605551	0.593618	0.968204	0.859847	1.09022
CASP8	SpineOA	Weighted mode	14	-0.0452761	0.0731458	0.546621	0.955734	0.828083	1.10306
CASP8	THR	Inverse variance weighted	14	0.0117652	0.0450572	0.794002	1.01183	0.92631	1.10526
CASP8	THR	MR Egger	14	-0.0365341	0.0946859	0.706364	0.964125	0.80082	1.16073
CASP8	THR	Weighted median	14	-0.0513733	0.0596892	0.389414	0.949924	0.845046	1.06782
CASP8	THR	Weighted mode	14	-0.0686456	0.0734292	0.366905	0.933658	0.808506	1.07818
CASP8	ThumbOA	Inverse variance weighted	14	-0.0423859	0.0625255	0.497836	0.9585	0.847948	1.08346
CASP8	ThumbOA	MR Egger	14	-0.233569	0.122576	0.0809506	0.791703	0.622621	1.0067
CASP8	ThumbOA	Weighted median	14	-0.0616709	0.0852097	0.469216	0.940192	0.795581	1.11109
CASP8	ThumbOA	Weighted mode	14	-0.0771271	0.101465	0.460737	0.925772	0.758814	1.12946
CASP8	TJR	Inverse variance weighted	14	0.021621	0.0342734	0.528146	1.02186	0.955467	1.09286
CASP8	TJR	MR Egger	14	-0.0701627	0.0701116	0.336711	0.932242	0.812547	1.06957
CASP8	TJR	Weighted median	14	0.000419172	0.0492727	0.993212	1.00042	0.908323	1.10185
CASP8	TJR	Weighted mode	14	-0.0308587	0.0523685	0.565786	0.969613	0.875027	1.07442
CASP8	TKR	Inverse variance weighted	14	-0.0308533	0.0486196	0.525698	0.969618	0.881485	1.06656
CASP8	TKR	MR Egger	14	-0.125471	0.0994402	0.231005	0.882081	0.725878	1.0719
CASP8	TKR	Weighted median	14	-0.0391385	0.0666082	0.556805	0.961617	0.843926	1.09572
CASP8	TKR	Weighted mode	14	-0.0325543	0.0825524	0.699717	0.96797	0.823364	1.13797
Eotaxin	AllOA	Inverse variance weighted	19	-0.00465236	0.0141729	0.742718	0.995358	0.968089	1.0234
Eotaxin	AllOA	MR Egger	19	-0.0271544	0.0291753	0.365023	0.973211	0.919121	1.03048
Eotaxin	AllOA	Weighted median	19	-0.0184711	0.0189474	0.329629	0.981698	0.94591	1.01884
Eotaxin	AllOA	Weighted mode	19	-0.0214747	0.0233892	0.370682	0.978754	0.934898	1.02467
Eotaxin	Early_AllOA	Inverse variance weighted	20	-0.0277664	0.0613055	0.650608	0.972616	0.862496	1.0968
Eotaxin	Early_AllOA	MR Egger	20	-0.00674403	0.125364	0.95769	0.993279	0.77689	1.26994
Eotaxin	Early_AllOA	Weighted median	20	-0.0397595	0.0937303	0.671427	0.961021	0.799738	1.15483
Eotaxin	Early_AllOA	Weighted mode	20	-0.0679947	0.117646	0.57008	0.934265	0.74187	1.17656
Eotaxin	FingerOA	Inverse variance weighted	20	0.0852666	0.0545298	0.117895	1.08901	0.97862	1.21185
Eotaxin	FingerOA	MR Egger	20	0.0159679	0.111756	0.887971	1.0161	0.816218	1.26492
Eotaxin	FingerOA	Weighted median	20	0.0310661	0.0752695	0.679804	1.03155	0.890064	1.19554
Eotaxin	FingerOA	Weighted mode	20	0.00419866	0.0883964	0.962612	1.00421	0.84446	1.19418
Eotaxin	HandOA	Inverse variance weighted	20	0.0574333	0.0392947	0.14385	1.05911	0.980606	1.14391
Eotaxin	HandOA	MR Egger	20	-0.0790865	0.0772622	0.319579	0.92396	0.79412	1.07503
Eotaxin	HandOA	Weighted median	20	0.0180307	0.0525344	0.731435	1.01819	0.91857	1.12862
Eotaxin	HandOA	Weighted mode	20	-0.00377397	0.0592208	0.949853	0.996233	0.887056	1.11885
Eotaxin	HipOA	Inverse variance weighted	20	-0.0278758	0.027721	0.314616	0.972509	0.921079	1.02681
Eotaxin	HipOA	MR Egger	20	-0.0700407	0.0567634	0.233107	0.932356	0.834188	1.04208
Eotaxin	HipOA	Weighted median	20	-0.0567996	0.0398429	0.153987	0.944783	0.873811	1.02152
Eotaxin	HipOA	Weighted mode	20	-0.0621929	0.0414266	0.14972	0.939702	0.866417	1.01918
Eotaxin	KneeHipOA	Inverse variance weighted	20	0.00224383	0.0189469	0.905729	1.00225	0.96571	1.04017
Eotaxin	KneeHipOA	MR Egger	20	-0.0286664	0.039065	0.472513	0.971741	0.900114	1.04907
Eotaxin	KneeHipOA	Weighted median	20	-0.0177158	0.0259476	0.494763	0.98244	0.933725	1.0337
Eotaxin	KneeHipOA	Weighted mode	20	-0.0187806	0.0312917	0.555479	0.981395	0.923013	1.04347
Eotaxin	KneeOA	Inverse variance weighted	20	0.00748472	0.0218652	0.732116	1.00751	0.965247	1.05163
Eotaxin	KneeOA	MR Egger	20	0.00351781	0.0445108	0.937879	1.00352	0.919686	1.095
Eotaxin	KneeOA	Weighted median	20	-0.0149881	0.030496	0.623089	0.985124	0.927966	1.0458
Eotaxin	KneeOA	Weighted mode	20	-0.0305313	0.038263	0.43477	0.96993	0.89985	1.04547
Eotaxin	SpineOA	Inverse variance weighted	19	0.0169467	0.0319288	0.595582	1.01709	0.955392	1.08278
Eotaxin	SpineOA	MR Egger	19	-0.0547939	0.0650251	0.411119	0.94668	0.833399	1.07536
Eotaxin	SpineOA	Weighted median	19	0.0212837	0.045814	0.642242	1.02151	0.933782	1.11748
Eotaxin	SpineOA	Weighted mode	19	-0.0516346	0.052686	0.340054	0.949676	0.856502	1.05299
Eotaxin	THR	Inverse variance weighted	20	-0.0558683	0.0366669	0.127591	0.945664	0.880086	1.01613
Eotaxin	THR	MR Egger	20	-0.112998	0.0750824	0.149672	0.893152	0.770928	1.03475
Eotaxin	THR	Weighted median	20	-0.0974844	0.0471411	0.0386466	0.907116	0.827058	0.994925
Eotaxin	THR	Weighted mode	20	-0.107495	0.0523898	0.0542271	0.898081	0.810439	0.995201
Eotaxin	ThumbOA	Inverse variance weighted	20	0.0436434	0.0511233	0.393277	1.04461	0.945011	1.15471
Eotaxin	ThumbOA	MR Egger	20	-0.0826617	0.105271	0.442535	0.920663	0.749017	1.13164
Eotaxin	ThumbOA	Weighted median	20	-0.0212362	0.0730061	0.771141	0.978988	0.848463	1.12959
Eotaxin	ThumbOA	Weighted mode	20	-0.0459592	0.0866357	0.601919	0.955081	0.805925	1.13184
Eotaxin	TJR	Inverse variance weighted	20	-0.0386263	0.0258367	0.134911	0.96211	0.914602	1.01209
Eotaxin	TJR	MR Egger	20	-0.0723188	0.0529062	0.188479	0.930234	0.838606	1.03187
Eotaxin	TJR	Weighted median	20	-0.0437843	0.0369951	0.236604	0.95716	0.890213	1.02914
Eotaxin	TJR	Weighted mode	20	-0.0500629	0.03819	0.205519	0.95117	0.882572	1.0251
Eotaxin	TKR	Inverse variance weighted	20	-0.0357404	0.0375953	0.341775	0.964891	0.896347	1.03868
Eotaxin	TKR	MR Egger	20	-0.0392319	0.0788439	0.624797	0.961528	0.823851	1.12221
Eotaxin	TKR	Weighted median	20	0.00592382	0.0521032	0.90948	1.00594	0.908284	1.1141
Eotaxin	TKR	Weighted mode	20	-0.00748835	0.0564632	0.895886	0.99254	0.888557	1.10869
CCL19	AllOA	Inverse variance weighted	21	-0.0260836	0.0159724	0.102459	0.974254	0.944226	1.00524
CCL19	AllOA	MR Egger	21	-0.0496591	0.02721	0.0837603	0.951554	0.902135	1.00368
CCL19	AllOA	Weighted median	21	-0.0528875	0.0181902	0.0036436	0.948487	0.915266	0.982913
CCL19	AllOA	Weighted mode	21	-0.0538331	0.0189899	0.0102359	0.94759	0.912969	0.983524
CCL19	Early_AllOA	Inverse variance weighted	21	-0.094128	0.0589165	0.110121	0.910166	0.810905	1.02158
CCL19	Early_AllOA	MR Egger	21	-0.190059	0.100859	0.0749034	0.82691	0.678587	1.00765
CCL19	Early_AllOA	Weighted median	21	-0.126289	0.0958712	0.187747	0.881361	0.730376	1.06356
CCL19	Early_AllOA	Weighted mode	21	-0.188326	0.128267	0.157591	0.828344	0.644211	1.06511
CCL19	FingerOA	Inverse variance weighted	21	-0.0616006	0.0499572	0.21755	0.940258	0.852556	1.03698
CCL19	FingerOA	MR Egger	21	-0.13808	0.085117	0.121228	0.871029	0.73719	1.02917
CCL19	FingerOA	Weighted median	21	-0.126735	0.0723084	0.0796524	0.880967	0.764556	1.0151
CCL19	FingerOA	Weighted mode	21	-0.115596	0.0832217	0.180101	0.890835	0.756759	1.04867
CCL19	HandOA	Inverse variance weighted	21	-0.0486853	0.0399677	0.22318	0.952481	0.880714	1.0301
CCL19	HandOA	MR Egger	21	-0.0221816	0.068831	0.750773	0.978063	0.854627	1.11933
CCL19	HandOA	Weighted median	21	-0.0208423	0.0529996	0.694132	0.979373	0.882743	1.08658
CCL19	HandOA	Weighted mode	21	0.00228479	0.0528064	0.965918	1.00229	0.903738	1.11158
CCL19	HipOA	Inverse variance weighted	21	-0.0628639	0.0263465	0.0170307	0.939071	0.891809	0.988838
CCL19	HipOA	MR Egger	21	-0.0617159	0.0448521	0.184829	0.94015	0.86103	1.02654
CCL19	HipOA	Weighted median	21	-0.0711608	0.0369221	0.0539395	0.931312	0.866296	1.00121
CCL19	HipOA	Weighted mode	21	-0.071511	0.0435767	0.116423	0.930986	0.854771	1.014
CCL19	KneeHipOA	Inverse variance weighted	21	-0.0480605	0.0176106	0.00635135	0.953076	0.92074	0.986548
CCL19	KneeHipOA	MR Egger	21	-0.0665326	0.0300859	0.0394607	0.935632	0.882055	0.992464
CCL19	KneeHipOA	Weighted median	21	-0.0358717	0.0255493	0.160314	0.964764	0.917642	1.01431
CCL19	KneeHipOA	Weighted mode	21	-0.0257133	0.0311627	0.41903	0.974614	0.916868	1.036
CCL19	KneeOA	Inverse variance weighted	21	-0.0439103	0.0242648	0.0703534	0.95704	0.912589	1.00366
CCL19	KneeOA	MR Egger	21	-0.0810797	0.0407397	0.0611549	0.92212	0.851352	0.998771
CCL19	KneeOA	Weighted median	21	-0.0345324	0.0314056	0.271522	0.966057	0.908385	1.02739
CCL19	KneeOA	Weighted mode	21	-0.0873683	0.0350104	0.0214388	0.91634	0.855569	0.981427
CCL19	SpineOA	Inverse variance weighted	21	-0.0064711	0.0316456	0.837974	0.99355	0.933797	1.05713
CCL19	SpineOA	MR Egger	21	-0.0330381	0.0543805	0.550688	0.967502	0.869685	1.07632
CCL19	SpineOA	Weighted median	21	-0.00588108	0.0446473	0.895203	0.994136	0.910838	1.08505
CCL19	SpineOA	Weighted mode	21	-0.0100192	0.0525719	0.850775	0.990031	0.893097	1.09749
CCL19	THR	Inverse variance weighted	21	-0.0574345	0.0317673	0.0706107	0.944184	0.887188	1.00484
CCL19	THR	MR Egger	21	-0.0375174	0.054863	0.502333	0.963178	0.86498	1.07252
CCL19	THR	Weighted median	21	-0.0538501	0.0448833	0.230225	0.947574	0.867776	1.03471
CCL19	THR	Weighted mode	21	-0.0480135	0.0452236	0.301028	0.953121	0.872274	1.04146
CCL19	ThumbOA	Inverse variance weighted	21	-0.0208463	0.0479822	0.663955	0.979369	0.891463	1.07594
CCL19	ThumbOA	MR Egger	21	-0.0197549	0.0825566	0.813444	0.980439	0.833963	1.15264
CCL19	ThumbOA	Weighted median	21	-0.10386	0.0734012	0.15708	0.901352	0.780574	1.04082
CCL19	ThumbOA	Weighted mode	21	-0.117897	0.097582	0.24107	0.888788	0.734065	1.07612
CCL19	TJR	Inverse variance weighted	21	-0.0730636	0.0245446	0.00291307	0.929542	0.885882	0.975353
CCL19	TJR	MR Egger	21	-0.0737445	0.0429711	0.102397	0.928909	0.853877	1.01053
CCL19	TJR	Weighted median	21	-0.0701807	0.0363949	0.0538163	0.932225	0.868042	1.00115
CCL19	TJR	Weighted mode	21	-0.0516474	0.0415909	0.228679	0.949664	0.87532	1.03032
CCL19	TKR	Inverse variance weighted	21	-0.0813736	0.0346043	0.0186955	0.921849	0.861398	0.986542
CCL19	TKR	MR Egger	21	-0.0896768	0.0599021	0.150807	0.914227	0.812951	1.02812
CCL19	TKR	Weighted median	21	-0.0203838	0.0479041	0.670464	0.979823	0.892012	1.07628
CCL19	TKR	Weighted mode	21	-0.052454	0.0612343	0.401807	0.948898	0.841581	1.0699
CCL20	AllOA	Inverse variance weighted	22	0.0206648	0.0176995	0.242996	1.02088	0.986072	1.05692
CCL20	AllOA	MR Egger	22	-0.0229123	0.0413206	0.585384	0.977348	0.901315	1.0598
CCL20	AllOA	Weighted median	22	0.00312841	0.0235875	0.894486	1.00313	0.957813	1.0506
CCL20	AllOA	Weighted mode	22	-0.0266893	0.0327927	0.424847	0.973664	0.913051	1.0383
CCL20	Early_AllOA	Inverse variance weighted	22	-0.100701	0.0698436	0.149357	0.904203	0.788522	1.03686
CCL20	Early_AllOA	MR Egger	22	-0.0432246	0.169635	0.801472	0.957696	0.686802	1.33544
CCL20	Early_AllOA	Weighted median	22	-0.165661	0.0975762	0.0895524	0.847333	0.699835	1.02592
CCL20	Early_AllOA	Weighted mode	22	-0.141124	0.148033	0.351267	0.868381	0.649685	1.1607
CCL20	FingerOA	Inverse variance weighted	20	0.119952	0.0622458	0.0539706	1.12744	0.997952	1.27374
CCL20	FingerOA	MR Egger	20	0.0310831	0.150537	0.838733	1.03157	0.767997	1.3856
CCL20	FingerOA	Weighted median	20	0.169513	0.0852898	0.0468683	1.18473	1.00235	1.40029
CCL20	FingerOA	Weighted mode	20	0.176936	0.114447	0.138596	1.19356	0.953725	1.49369
CCL20	HandOA	Inverse variance weighted	21	0.0141672	0.0465647	0.76094	1.01427	0.925798	1.11119
CCL20	HandOA	MR Egger	21	-0.0293145	0.11607	0.803321	0.971111	0.773514	1.21918
CCL20	HandOA	Weighted median	21	0.0241234	0.0591959	0.683627	1.02442	0.912196	1.15044
CCL20	HandOA	Weighted mode	21	0.0120892	0.0809778	0.88282	1.01216	0.863616	1.18626
CCL20	HipOA	Inverse variance weighted	21	0.00970268	0.0360668	0.787914	1.00975	0.940834	1.08371
CCL20	HipOA	MR Egger	21	0.0338015	0.0904871	0.712874	1.03438	0.866275	1.23511
CCL20	HipOA	Weighted median	21	0.0340585	0.0480777	0.478693	1.03465	0.941601	1.13688
CCL20	HipOA	Weighted mode	21	0.0785964	0.0852909	0.367768	1.08177	0.915236	1.2786
CCL20	KneeHipOA	Inverse variance weighted	22	0.0166742	0.032902	0.612308	1.01681	0.953311	1.08455
CCL20	KneeHipOA	MR Egger	22	-0.0470721	0.079003	0.557974	0.954019	0.817162	1.1138
CCL20	KneeHipOA	Weighted median	22	0.0040718	0.0348587	0.907011	1.00408	0.937769	1.07508
CCL20	KneeHipOA	Weighted mode	22	0.012335	0.0488265	0.803011	1.01241	0.920015	1.11409
CCL20	KneeOA	Inverse variance weighted	21	0.0217955	0.0408669	0.593807	1.02203	0.943363	1.10727
CCL20	KneeOA	MR Egger	21	-0.0965384	0.0987457	0.340534	0.907975	0.748204	1.10186
CCL20	KneeOA	Weighted median	21	0.031587	0.0393178	0.421756	1.03209	0.955543	1.11477
CCL20	KneeOA	Weighted mode	21	0.025905	0.0566185	0.652218	1.02624	0.918451	1.14669
CCL20	SpineOA	Inverse variance weighted	21	0.0487998	0.0455046	0.283534	1.05001	0.960415	1.14796
CCL20	SpineOA	MR Egger	21	0.0698156	0.115161	0.55153	1.07231	0.855644	1.34384
CCL20	SpineOA	Weighted median	21	0.0938995	0.0562263	0.0949136	1.09845	0.983828	1.22642
CCL20	SpineOA	Weighted mode	21	0.192735	0.13698	0.174767	1.21256	0.927053	1.586
CCL20	THR	Inverse variance weighted	21	-0.00338296	0.0411782	0.934524	0.996623	0.919346	1.08039
CCL20	THR	MR Egger	21	0.0291034	0.102144	0.778785	1.02953	0.842738	1.25773
CCL20	THR	Weighted median	21	0.0496057	0.05467	0.364213	1.05086	0.944077	1.16971
CCL20	THR	Weighted mode	21	0.0803078	0.0818638	0.338315	1.08362	0.922982	1.27222
CCL20	ThumbOA	Inverse variance weighted	21	0.0237698	0.0580156	0.682016	1.02405	0.913985	1.14738
CCL20	ThumbOA	MR Egger	21	-0.00761272	0.13839	0.956705	0.992416	0.756648	1.30165
CCL20	ThumbOA	Weighted median	21	0.00589763	0.0814025	0.942244	1.00592	0.857571	1.17992
CCL20	ThumbOA	Weighted mode	21	0.00118656	0.126028	0.992581	1.00119	0.782057	1.28172
CCL20	TJR	Inverse variance weighted	21	0.0148799	0.037827	0.694049	1.01499	0.942461	1.0931
CCL20	TJR	MR Egger	21	-0.0475799	0.0926494	0.613489	0.953534	0.795191	1.14341
CCL20	TJR	Weighted median	21	-0.0036669	0.0440911	0.933719	0.99634	0.913853	1.08627
CCL20	TJR	Weighted mode	21	-0.0169992	0.0669986	0.802298	0.983144	0.862158	1.12111
CCL20	TKR	Inverse variance weighted	21	0.040004	0.059535	0.501622	1.04081	0.926182	1.16964
CCL20	TKR	MR Egger	21	-0.112081	0.14306	0.443018	0.893972	0.67538	1.18331
CCL20	TKR	Weighted median	21	0.0100412	0.0635906	0.874532	1.01009	0.891726	1.14417
CCL20	TKR	Weighted mode	21	-0.0271033	0.0821443	0.74487	0.973261	0.828527	1.14328
CCL23	AllOA	Inverse variance weighted	26	-0.0131629	0.0111677	0.238535	0.986923	0.965556	1.00876
CCL23	AllOA	MR Egger	26	-0.0321778	0.0153144	0.0463118	0.968334	0.939701	0.997841
CCL23	AllOA	Weighted median	26	-0.0315099	0.0125981	0.0123783	0.968981	0.945348	0.993205
CCL23	AllOA	Weighted mode	26	-0.0269674	0.0128698	0.0464258	0.973393	0.949146	0.998259
CCL23	Early_AllOA	Inverse variance weighted	26	0.0461644	0.0496903	0.352868	1.04725	0.950061	1.15437
CCL23	Early_AllOA	MR Egger	26	0.0120886	0.0717212	0.867563	1.01216	0.879427	1.16493
CCL23	Early_AllOA	Weighted median	26	0.00630622	0.0516342	0.902794	1.00633	0.909467	1.1135
CCL23	Early_AllOA	Weighted mode	26	0.00435384	0.0538534	0.936208	1.00436	0.903753	1.11617
CCL23	FingerOA	Inverse variance weighted	26	0.0749515	0.0466515	0.108136	1.07783	0.98365	1.18103
CCL23	FingerOA	MR Egger	26	0.0333193	0.0677758	0.627461	1.03388	0.905271	1.18076
CCL23	FingerOA	Weighted median	26	0.00568753	0.0512881	0.911701	1.0057	0.909521	1.11206
CCL23	FingerOA	Weighted mode	26	0.00820386	0.0536842	0.879769	1.00824	0.90754	1.12011
CCL23	HandOA	Inverse variance weighted	26	0.0221966	0.0346457	0.521733	1.02244	0.95532	1.09429
CCL23	HandOA	MR Egger	26	-0.0222018	0.0487289	0.65276	0.978043	0.888953	1.07606
CCL23	HandOA	Weighted median	26	-0.0229873	0.0347063	0.507756	0.977275	0.913007	1.04607
CCL23	HandOA	Weighted mode	26	-0.0164341	0.0357204	0.649437	0.9837	0.917185	1.05504
CCL23	HipOA	Inverse variance weighted	26	-0.0131942	0.0201839	0.513306	0.986892	0.948613	1.02672
CCL23	HipOA	MR Egger	26	-0.0312546	0.0287413	0.28764	0.969229	0.916139	1.0254
CCL23	HipOA	Weighted median	26	-0.0439915	0.0258242	0.0884739	0.956962	0.909731	1.00665
CCL23	HipOA	Weighted mode	26	-0.0471382	0.0260501	0.0824106	0.953956	0.906471	1.00393
CCL23	KneeHipOA	Inverse variance weighted	26	-0.016503	0.0135177	0.222146	0.983632	0.957914	1.01004
CCL23	KneeHipOA	MR Egger	26	-0.0373891	0.0191819	0.0630535	0.963301	0.927757	1.00021
CCL23	KneeHipOA	Weighted median	26	-0.0385625	0.0168888	0.0224117	0.962172	0.930843	0.994554
CCL23	KneeHipOA	Weighted mode	26	-0.0391382	0.0181926	0.0413064	0.961618	0.927933	0.996525
CCL23	KneeOA	Inverse variance weighted	26	-0.0199158	0.0156883	0.204275	0.980281	0.950597	1.01089
CCL23	KneeOA	MR Egger	26	-0.0532651	0.0222202	0.0246637	0.948129	0.907722	0.990334
CCL23	KneeOA	Weighted median	26	-0.0415245	0.0192123	0.0306685	0.959326	0.923873	0.996139
CCL23	KneeOA	Weighted mode	26	-0.0406013	0.0199967	0.0530823	0.960212	0.923306	0.998593
CCL23	SpineOA	Inverse variance weighted	26	-0.0206535	0.0220896	0.349796	0.979558	0.938053	1.0229
CCL23	SpineOA	MR Egger	26	-0.0593601	0.0313431	0.0703562	0.942367	0.886218	1.00207
CCL23	SpineOA	Weighted median	26	-0.0418097	0.0274768	0.1281	0.959052	0.908769	1.01212
CCL23	SpineOA	Weighted mode	26	-0.0432369	0.0277943	0.132373	0.957684	0.906908	1.0113
CCL23	THR	Inverse variance weighted	26	-0.0111972	0.0271566	0.680104	0.988865	0.937607	1.04293
CCL23	THR	MR Egger	26	-8.74036e-05	0.0395969	0.998257	0.999913	0.925244	1.08061
CCL23	THR	Weighted median	26	-0.0364249	0.0312221	0.243357	0.964231	0.906993	1.02508
CCL23	THR	Weighted mode	26	-0.0407082	0.0301357	0.18885	0.960109	0.905042	1.01853
CCL23	ThumbOA	Inverse variance weighted	26	-0.000489677	0.0465724	0.991611	0.99951	0.912313	1.09504
CCL23	ThumbOA	MR Egger	26	0.0111766	0.068778	0.87227	1.01124	0.883708	1.15717
CCL23	ThumbOA	Weighted median	26	-0.0312904	0.0510615	0.540009	0.969194	0.876892	1.07121
CCL23	ThumbOA	Weighted mode	26	-0.0259165	0.0515053	0.619242	0.974416	0.880851	1.07792
CCL23	TJR	Inverse variance weighted	25	-0.00991334	0.0192865	0.607249	0.990136	0.953406	1.02828
CCL23	TJR	MR Egger	25	-0.0175649	0.0278953	0.535115	0.982588	0.930308	1.03781
CCL23	TJR	Weighted median	25	-0.0456004	0.0246927	0.064788	0.955424	0.910285	1.0028
CCL23	TJR	Weighted mode	25	-0.0447109	0.0241271	0.0761972	0.956274	0.912105	1.00258
CCL23	TKR	Inverse variance weighted	26	-0.013151	0.0270523	0.626872	0.986935	0.935968	1.04068
CCL23	TKR	MR Egger	26	-0.0497018	0.038714	0.211463	0.951513	0.881984	1.02652
CCL23	TKR	Weighted median	26	-0.0520137	0.033718	0.122926	0.949316	0.888606	1.01417
CCL23	TKR	Weighted mode	26	-0.0591395	0.0353722	0.107012	0.942575	0.879441	1.01024
CCL25	AllOA	Inverse variance weighted	23	-0.0126811	0.00920436	0.168286	0.987399	0.969745	1.00537
CCL25	AllOA	MR Egger	23	-0.0234612	0.0145147	0.120937	0.976812	0.949414	1.005
CCL25	AllOA	Weighted median	23	-0.0177927	0.0111272	0.109816	0.982365	0.961172	1.00402
CCL25	AllOA	Weighted mode	23	-0.0186944	0.0112735	0.111458	0.981479	0.96003	1.00341
CCL25	Early_AllOA	Inverse variance weighted	25	-0.0167296	0.0372063	0.652967	0.98341	0.914247	1.0578
CCL25	Early_AllOA	MR Egger	25	-0.045438	0.0580834	0.442025	0.955579	0.852756	1.0708
CCL25	Early_AllOA	Weighted median	25	0.00781276	0.0495777	0.874783	1.00784	0.914517	1.11069
CCL25	Early_AllOA	Weighted mode	25	-0.0157022	0.0488899	0.750858	0.98442	0.894468	1.08342
CCL25	FingerOA	Inverse variance weighted	24	-0.0695981	0.0337715	0.039317	0.932769	0.873026	0.9966
CCL25	FingerOA	MR Egger	24	0.0125554	0.052635	0.813672	1.01263	0.913375	1.12268
CCL25	FingerOA	Weighted median	24	-0.0375839	0.0439264	0.392213	0.963114	0.883663	1.04971
CCL25	FingerOA	Weighted mode	24	-0.00997427	0.0453166	0.827734	0.990075	0.905929	1.08204
CCL25	HandOA	Inverse variance weighted	24	-0.0424635	0.0244853	0.0828744	0.958425	0.913516	1.00554
CCL25	HandOA	MR Egger	24	0.0133182	0.0385546	0.733046	1.01341	0.939649	1.09296
CCL25	HandOA	Weighted median	24	0.0067724	0.0340081	0.842152	1.0068	0.941874	1.07619
CCL25	HandOA	Weighted mode	24	-0.00416143	0.0313909	0.895688	0.995847	0.936423	1.05904
CCL25	HipOA	Inverse variance weighted	24	-0.0294565	0.0189063	0.119227	0.970973	0.935651	1.00763
CCL25	HipOA	MR Egger	24	-0.0346699	0.0302832	0.264571	0.965924	0.91026	1.02499
CCL25	HipOA	Weighted median	24	-0.0548879	0.0234886	0.0194499	0.946591	0.904	0.991189
CCL25	HipOA	Weighted mode	24	-0.0525474	0.0268752	0.0628121	0.948809	0.900124	1.00013
CCL25	KneeHipOA	Inverse variance weighted	24	-0.0147572	0.0120718	0.221537	0.985351	0.962311	1.00894
CCL25	KneeHipOA	MR Egger	24	-0.0268044	0.0189678	0.171605	0.973552	0.938022	1.01043
CCL25	KneeHipOA	Weighted median	24	-0.020852	0.0145355	0.151413	0.979364	0.951856	1.00767
CCL25	KneeHipOA	Weighted mode	24	-0.0225752	0.0146086	0.135913	0.977678	0.950081	1.00608
CCL25	KneeOA	Inverse variance weighted	24	-0.0165156	0.0140096	0.238447	0.98362	0.956978	1.011
CCL25	KneeOA	MR Egger	24	-0.0231128	0.0220504	0.305935	0.977152	0.93582	1.02031
CCL25	KneeOA	Weighted median	24	-0.00890579	0.0186038	0.632146	0.991134	0.955645	1.02794
CCL25	KneeOA	Weighted mode	24	-0.0110237	0.018493	0.556931	0.989037	0.95383	1.02554
CCL25	SpineOA	Inverse variance weighted	24	-0.00273315	0.0247916	0.912215	0.997271	0.94997	1.04693
CCL25	SpineOA	MR Egger	24	-0.00583637	0.0399061	0.885054	0.994181	0.919383	1.07506
CCL25	SpineOA	Weighted median	24	0.00650989	0.0249296	0.793992	1.00653	0.958532	1.05693
CCL25	SpineOA	Weighted mode	24	0.00325658	0.0236541	0.891696	1.00326	0.95781	1.05087
CCL25	THR	Inverse variance weighted	24	-0.0211451	0.0253576	0.40435	0.979077	0.931605	1.02897
CCL25	THR	MR Egger	24	-0.0402709	0.0401797	0.327111	0.960529	0.887787	1.03923
CCL25	THR	Weighted median	24	-0.0600752	0.0280146	0.0319986	0.941694	0.891381	0.994847
CCL25	THR	Weighted mode	24	-0.0543908	0.028991	0.0733853	0.947062	0.894748	1.00243
CCL25	ThumbOA	Inverse variance weighted	24	-0.0293093	0.0226636	0.195931	0.971116	0.928923	1.01523
CCL25	ThumbOA	MR Egger	24	0.0324876	0.034976	0.363045	1.03302	0.964577	1.10632
CCL25	ThumbOA	Weighted median	24	-0.00840825	0.0236726	0.722448	0.991627	0.946668	1.03872
CCL25	ThumbOA	Weighted mode	24	-0.00888782	0.0253845	0.729429	0.991152	0.943045	1.04171
CCL25	TJR	Inverse variance weighted	24	-0.00150392	0.0166782	0.92815	0.998497	0.966385	1.03168
CCL25	TJR	MR Egger	24	-0.0225717	0.0260839	0.396185	0.977681	0.928954	1.02896
CCL25	TJR	Weighted median	24	-0.0150848	0.0212803	0.478409	0.985028	0.944789	1.02698
CCL25	TJR	Weighted mode	24	-0.0126831	0.01998	0.53183	0.987397	0.949477	1.02683
CCL25	TKR	Inverse variance weighted	24	0.00367237	0.0237912	0.877327	1.00368	0.957951	1.05159
CCL25	TKR	MR Egger	24	-0.0129495	0.0378406	0.735439	0.987134	0.91657	1.06313
CCL25	TKR	Weighted median	24	0.0106844	0.0298728	0.720594	1.01074	0.953261	1.07169
CCL25	TKR	Weighted mode	24	0.00745096	0.033316	0.825008	1.00748	0.943793	1.07546
CCL28	AllOA	Inverse variance weighted	24	0.0225465	0.0225803	0.318034	1.0228	0.978523	1.06909
CCL28	AllOA	MR Egger	24	-0.0494132	0.0447302	0.281228	0.951788	0.871897	1.039
CCL28	AllOA	Weighted median	24	0.0224347	0.0250016	0.369543	1.02269	0.973781	1.07405
CCL28	AllOA	Weighted mode	24	-0.0461911	0.0537422	0.398939	0.954859	0.859396	1.06093
CCL28	Early_AllOA	Inverse variance weighted	24	-0.0497936	0.0853728	0.559726	0.951426	0.80483	1.12472
CCL28	Early_AllOA	MR Egger	24	-0.0998669	0.186852	0.598377	0.904958	0.627446	1.30521
CCL28	Early_AllOA	Weighted median	24	-0.0608031	0.104281	0.559846	0.941008	0.767057	1.15441
CCL28	Early_AllOA	Weighted mode	24	-0.0413068	0.175166	0.815663	0.959535	0.680701	1.35259
CCL28	FingerOA	Inverse variance weighted	24	-0.1331	0.060632	0.0281482	0.875377	0.777292	0.98584
CCL28	FingerOA	MR Egger	24	-0.153174	0.123761	0.228889	0.857981	0.673178	1.09352
CCL28	FingerOA	Weighted median	24	-0.0388523	0.0817982	0.634803	0.961893	0.819405	1.12916
CCL28	FingerOA	Weighted mode	24	0.00197761	0.117276	0.986691	1.00198	0.796218	1.26092
CCL28	HandOA	Inverse variance weighted	24	-0.0222423	0.0626319	0.722494	0.978003	0.865022	1.10574
CCL28	HandOA	MR Egger	24	-0.121914	0.130359	0.359828	0.885224	0.685629	1.14292
CCL28	HandOA	Weighted median	24	0.0598963	0.072227	0.406947	1.06173	0.921577	1.22319
CCL28	HandOA	Weighted mode	24	0.118721	0.141999	0.411718	1.12606	0.852487	1.48742
CCL28	HipOA	Inverse variance weighted	24	0.0174293	0.0484804	0.719212	1.01758	0.925342	1.11902
CCL28	HipOA	MR Egger	24	0.083728	0.102539	0.422941	1.08733	0.889364	1.32937
CCL28	HipOA	Weighted median	24	0.0299307	0.0504948	0.55335	1.03038	0.93329	1.13758
CCL28	HipOA	Weighted mode	24	0.0387152	0.0929258	0.680815	1.03947	0.866391	1.24714
CCL28	KneeHipOA	Inverse variance weighted	24	0.0280216	0.0309934	0.365934	1.02842	0.967804	1.09283
CCL28	KneeHipOA	MR Egger	24	-0.00774706	0.065731	0.907248	0.992283	0.872337	1.12872
CCL28	KneeHipOA	Weighted median	24	0.0432127	0.0360671	0.23087	1.04416	0.972895	1.12064
CCL28	KneeHipOA	Weighted mode	24	0.0513859	0.0741459	0.495225	1.05273	0.910337	1.21739
CCL28	KneeOA	Inverse variance weighted	24	0.0129553	0.0374757	0.729569	1.01304	0.941297	1.09025
CCL28	KneeOA	MR Egger	24	-0.128112	0.0729485	0.0929681	0.879755	0.762547	1.01498
CCL28	KneeOA	Weighted median	24	0.0132721	0.0403226	0.742044	1.01336	0.936355	1.0967
CCL28	KneeOA	Weighted mode	24	0.029142	0.0711451	0.68588	1.02957	0.895563	1.18363
CCL28	SpineOA	Inverse variance weighted	24	0.00200438	0.0516432	0.96904	1.00201	0.905547	1.10874
CCL28	SpineOA	MR Egger	24	0.0333945	0.109906	0.7641	1.03396	0.833584	1.2825
CCL28	SpineOA	Weighted median	24	0.0181474	0.0568605	0.749607	1.01831	0.910921	1.13837
CCL28	SpineOA	Weighted mode	24	0.00468037	0.0972503	0.962031	1.00469	0.830331	1.21566
CCL28	THR	Inverse variance weighted	24	-0.00808881	0.0546445	0.882322	0.991944	0.891195	1.10408
CCL28	THR	MR Egger	24	0.107457	0.11283	0.351256	1.11344	0.892534	1.38903
CCL28	THR	Weighted median	24	0.0295727	0.0613515	0.629792	1.03001	0.913313	1.16163
CCL28	THR	Weighted mode	24	0.0678169	0.115945	0.564306	1.07017	0.852625	1.34322
CCL28	ThumbOA	Inverse variance weighted	24	0.00335981	0.0785002	0.965861	1.00337	0.860277	1.17025
CCL28	ThumbOA	MR Egger	24	-0.126316	0.162618	0.44557	0.881336	0.640794	1.21217
CCL28	ThumbOA	Weighted median	24	-0.0103225	0.0902434	0.908933	0.989731	0.829278	1.18123
CCL28	ThumbOA	Weighted mode	24	0.0674119	0.160348	0.678088	1.06974	0.781242	1.46476
CCL28	TJR	Inverse variance weighted	24	0.00524927	0.0350531	0.88096	1.00526	0.938517	1.07676
CCL28	TJR	MR Egger	24	-0.0313359	0.0743746	0.677605	0.96915	0.837687	1.12124
CCL28	TJR	Weighted median	24	-0.00870033	0.044161	0.843817	0.991337	0.90914	1.08097
CCL28	TJR	Weighted mode	24	-0.00647498	0.0842184	0.939381	0.993546	0.842364	1.17186
CCL28	TKR	Inverse variance weighted	24	-0.0165255	0.0422582	0.695752	0.98361	0.905424	1.06855
CCL28	TKR	MR Egger	24	-0.233145	0.0875603	0.0142182	0.792038	0.667135	0.940327
CCL28	TKR	Weighted median	24	-0.0559409	0.0590724	0.343645	0.945595	0.842212	1.06167
CCL28	TKR	Weighted mode	24	-0.0719782	0.0993249	0.475961	0.930551	0.765937	1.13054
CCL4	AllOA	Inverse variance weighted	18	0.000617583	0.00961069	0.948763	1.00062	0.981946	1.01965
CCL4	AllOA	MR Egger	18	0.00164253	0.0144614	0.910984	1.00164	0.973652	1.03044
CCL4	AllOA	Weighted median	18	0.00233982	0.0111963	0.834462	1.00234	0.980586	1.02458
CCL4	AllOA	Weighted mode	18	0.00267027	0.00998877	0.792433	1.00267	0.983234	1.0225
CCL4	Early_AllOA	Inverse variance weighted	19	-0.0286828	0.038078	0.451291	0.971725	0.901842	1.04702
CCL4	Early_AllOA	MR Egger	19	0.00639984	0.0550434	0.908802	1.00642	0.903495	1.12107
CCL4	Early_AllOA	Weighted median	19	-0.0270437	0.0501485	0.589698	0.973319	0.882202	1.07385
CCL4	Early_AllOA	Weighted mode	19	-0.0166506	0.0440395	0.709791	0.983487	0.902156	1.07215
CCL4	FingerOA	Inverse variance weighted	19	0.0370588	0.0340391	0.276281	1.03775	0.970778	1.10935
CCL4	FingerOA	MR Egger	19	0.00296508	0.0494308	0.952868	1.00297	0.910356	1.105
CCL4	FingerOA	Weighted median	19	0.0310732	0.0417795	0.457033	1.03156	0.950455	1.11959
CCL4	FingerOA	Weighted mode	19	0.0309825	0.0391335	0.438838	1.03147	0.95531	1.1137
CCL4	HandOA	Inverse variance weighted	18	0.0320071	0.0241688	0.185398	1.03252	0.984754	1.08261
CCL4	HandOA	MR Egger	18	-0.0270567	0.0348791	0.449224	0.973306	0.908991	1.04217
CCL4	HandOA	Weighted median	18	0.00405974	0.0319852	0.898999	1.00407	0.943054	1.06903
CCL4	HandOA	Weighted mode	18	0.00917677	0.0277017	0.744488	1.00922	0.955884	1.06553
CCL4	HipOA	Inverse variance weighted	19	-0.0170901	0.0220222	0.437725	0.983055	0.941526	1.02642
CCL4	HipOA	MR Egger	19	-0.0246922	0.0328562	0.462616	0.97561	0.914763	1.0405
CCL4	HipOA	Weighted median	19	-0.0164285	0.0224221	0.463745	0.983706	0.941411	1.0279
CCL4	HipOA	Weighted mode	19	-0.0140809	0.0197955	0.486005	0.986018	0.948494	1.02503
CCL4	KneeHipOA	Inverse variance weighted	19	0.00119129	0.0131633	0.927889	1.00119	0.975692	1.02736
CCL4	KneeHipOA	MR Egger	19	0.00414483	0.0196644	0.835566	1.00415	0.966187	1.04361
CCL4	KneeHipOA	Weighted median	19	0.0142604	0.0172976	0.409704	1.01436	0.980549	1.04934
CCL4	KneeHipOA	Weighted mode	19	0.00650103	0.0141889	0.652307	1.00652	0.978916	1.03491
CCL4	KneeOA	Inverse variance weighted	19	0.00608078	0.0144904	0.674747	1.0061	0.977927	1.03508
CCL4	KneeOA	MR Egger	19	0.0103655	0.0216185	0.637712	1.01042	0.9685	1.05415
CCL4	KneeOA	Weighted median	19	0.0297811	0.0213059	0.162177	1.03023	0.988093	1.07416
CCL4	KneeOA	Weighted mode	19	0.0144906	0.0193793	0.464279	1.0146	0.976781	1.05388
CCL4	SpineOA	Inverse variance weighted	19	0.00873984	0.0196446	0.656394	1.00878	0.970675	1.04838
CCL4	SpineOA	MR Egger	19	0.000185073	0.0285482	0.994903	1.00019	0.945757	1.05775
CCL4	SpineOA	Weighted median	19	0.0180204	0.0269741	0.504093	1.01818	0.965751	1.07346
CCL4	SpineOA	Weighted mode	19	0.0075267	0.025363	0.770048	1.00756	0.958693	1.05891
CCL4	THR	Inverse variance weighted	19	-0.0347198	0.0258361	0.178998	0.965876	0.918183	1.01605
CCL4	THR	MR Egger	19	-0.0384278	0.0385613	0.332962	0.962301	0.892251	1.03785
CCL4	THR	Weighted median	19	-0.0199704	0.0279785	0.475366	0.980228	0.927921	1.03548
CCL4	THR	Weighted mode	19	-0.0305361	0.023884	0.217306	0.969925	0.925567	1.01641
CCL4	ThumbOA	Inverse variance weighted	19	-0.0117672	0.0360595	0.744177	0.988302	0.920863	1.06068
CCL4	ThumbOA	MR Egger	19	-0.0858509	0.0479532	0.09123	0.917731	0.835405	1.00817
CCL4	ThumbOA	Weighted median	19	-0.0538292	0.0429551	0.210151	0.947594	0.87108	1.03083
CCL4	ThumbOA	Weighted mode	19	-0.0344686	0.0380243	0.376653	0.966119	0.896734	1.04087
CCL4	TJR	Inverse variance weighted	19	-0.00612625	0.0178028	0.730759	0.993892	0.95981	1.02919
CCL4	TJR	MR Egger	19	0.00111264	0.0265055	0.967006	1.00111	0.950432	1.0545
CCL4	TJR	Weighted median	19	-0.00297066	0.0217263	0.891243	0.997034	0.955468	1.04041
CCL4	TJR	Weighted mode	19	-0.00324685	0.0195181	0.869735	0.996758	0.959347	1.03563
CCL4	TKR	Inverse variance weighted	19	0.0282891	0.0236395	0.231429	1.02869	0.982117	1.07748
CCL4	TKR	MR Egger	19	0.0317493	0.0342956	0.36753	1.03226	0.965152	1.10403
CCL4	TKR	Weighted median	19	0.0243462	0.029792	0.41381	1.02464	0.966527	1.08626
CCL4	TKR	Weighted mode	19	0.0337509	0.0273505	0.233067	1.03433	0.98034	1.09129
NK2B4	AllOA	Inverse variance weighted	21	-0.00603663	0.0125268	0.629879	0.993982	0.969874	1.01869
NK2B4	AllOA	MR Egger	21	0.00129619	0.0260918	0.960897	1.0013	0.951378	1.05384
NK2B4	AllOA	Weighted median	21	-0.00128251	0.0189305	0.945986	0.998718	0.962341	1.03647
NK2B4	AllOA	Weighted mode	21	-0.00156242	0.0187659	0.934474	0.998439	0.962382	1.03585
NK2B4	Early_AllOA	Inverse variance weighted	21	0.0383963	0.0549747	0.484905	1.03914	0.932996	1.15737
NK2B4	Early_AllOA	MR Egger	21	0.00931813	0.115147	0.936349	1.00936	0.805437	1.26492
NK2B4	Early_AllOA	Weighted median	21	0.0160768	0.0831166	0.846626	1.01621	0.863439	1.196
NK2B4	Early_AllOA	Weighted mode	21	0.00651973	0.0844712	0.939245	1.00654	0.852959	1.18778
NK2B4	FingerOA	Inverse variance weighted	21	-0.0989438	0.0494992	0.0456196	0.905794	0.822043	0.998077
NK2B4	FingerOA	MR Egger	21	-0.131414	0.104302	0.222952	0.876855	0.714733	1.07575
NK2B4	FingerOA	Weighted median	21	-0.129228	0.0714711	0.0705882	0.878773	0.763905	1.01091
NK2B4	FingerOA	Weighted mode	21	-0.152959	0.0713574	0.0445441	0.858165	0.746157	0.986987
NK2B4	HandOA	Inverse variance weighted	21	-0.0603751	0.0346872	0.0817606	0.941411	0.879535	1.00764
NK2B4	HandOA	MR Egger	21	-0.071057	0.0754653	0.358224	0.931409	0.803347	1.07989
NK2B4	HandOA	Weighted median	21	-0.0792082	0.0511989	0.121846	0.923848	0.835639	1.02137
NK2B4	HandOA	Weighted mode	21	-0.090615	0.0539094	0.108339	0.913369	0.821784	1.01516
NK2B4	HipOA	Inverse variance weighted	21	-0.0373798	0.0283934	0.188008	0.96331	0.911165	1.01844
NK2B4	HipOA	MR Egger	21	-0.018712	0.0615609	0.764463	0.981462	0.869905	1.10733
NK2B4	HipOA	Weighted median	21	-0.0341684	0.0374496	0.361566	0.966409	0.898014	1.04001
NK2B4	HipOA	Weighted mode	21	-0.0250143	0.0391734	0.530359	0.975296	0.903215	1.05313
NK2B4	KneeHipOA	Inverse variance weighted	21	-0.0324986	0.0195036	0.0956565	0.968024	0.931718	1.00574
NK2B4	KneeHipOA	MR Egger	21	-0.0313987	0.0424217	0.468253	0.969089	0.891772	1.05311
NK2B4	KneeHipOA	Weighted median	21	-0.030891	0.0261497	0.237478	0.969581	0.921139	1.02057
NK2B4	KneeHipOA	Weighted mode	21	-0.0327976	0.025884	0.219676	0.967734	0.919863	1.0181
NK2B4	KneeOA	Inverse variance weighted	21	-0.0184186	0.0264635	0.486428	0.98175	0.932126	1.03402
NK2B4	KneeOA	MR Egger	21	-0.0287035	0.0574124	0.622849	0.971705	0.868288	1.08744
NK2B4	KneeOA	Weighted median	21	-0.0129156	0.0302653	0.669564	0.987167	0.930312	1.0475
NK2B4	KneeOA	Weighted mode	21	-0.00808189	0.0317383	0.8016	0.991951	0.932124	1.05562
NK2B4	SpineOA	Inverse variance weighted	21	-0.0598695	0.0372498	0.108001	0.941887	0.875571	1.01323
NK2B4	SpineOA	MR Egger	21	-0.020267	0.079979	0.802678	0.979937	0.837758	1.14625
NK2B4	SpineOA	Weighted median	21	-0.070052	0.0426404	0.100413	0.932345	0.857592	1.01361
NK2B4	SpineOA	Weighted mode	21	-0.0766697	0.0478422	0.12471	0.926196	0.843293	1.01725
NK2B4	THR	Inverse variance weighted	21	-0.0298625	0.0332811	0.36957	0.970579	0.909288	1.036
NK2B4	THR	MR Egger	21	0.0186759	0.0705544	0.794089	1.01885	0.887266	1.16995
NK2B4	THR	Weighted median	21	-0.0265705	0.046193	0.565152	0.973779	0.889488	1.06606
NK2B4	THR	Weighted mode	21	-0.0303915	0.0488539	0.540911	0.970066	0.881487	1.06755
NK2B4	ThumbOA	Inverse variance weighted	21	-0.053701	0.0466202	0.249369	0.947715	0.864956	1.03839
NK2B4	ThumbOA	MR Egger	21	-0.0785002	0.0982243	0.434056	0.924502	0.762601	1.12077
NK2B4	ThumbOA	Weighted median	21	-0.0976619	0.066086	0.139461	0.906956	0.796769	1.03238
NK2B4	ThumbOA	Weighted mode	21	-0.113603	0.0742357	0.141606	0.892612	0.771742	1.03241
NK2B4	TJR	Inverse variance weighted	21	-0.0312979	0.0239288	0.190887	0.969187	0.924781	1.01572
NK2B4	TJR	MR Egger	21	-0.0626017	0.0501251	0.226867	0.939317	0.851422	1.03629
NK2B4	TJR	Weighted median	21	-0.0432663	0.0350359	0.216863	0.957656	0.894101	1.02573
NK2B4	TJR	Weighted mode	21	-0.0468061	0.0373649	0.224774	0.954272	0.886884	1.02678
NK2B4	TKR	Inverse variance weighted	21	-0.0491909	0.0340506	0.148558	0.951999	0.890537	1.0177
NK2B4	TKR	MR Egger	21	-0.10384	0.0715302	0.162899	0.901369	0.783457	1.03703
NK2B4	TKR	Weighted median	21	-0.0557187	0.0515611	0.279859	0.945805	0.854893	1.04638
NK2B4	TKR	Weighted mode	21	-0.0592647	0.0557983	0.300837	0.942457	0.844822	1.05138
CD40L	AllOA	Inverse variance weighted	17	-0.00649137	0.012852	0.613498	0.99353	0.968815	1.01887
CD40L	AllOA	MR Egger	17	0.0151548	0.0171925	0.391966	1.01527	0.981628	1.05007
CD40L	AllOA	Weighted median	17	-0.00587937	0.0118617	0.620133	0.994138	0.971292	1.01752
CD40L	AllOA	Weighted mode	17	-0.00535747	0.0123768	0.670892	0.994657	0.970818	1.01908
CD40L	Early_AllOA	Inverse variance weighted	18	-0.0340769	0.0492606	0.489083	0.966497	0.877544	1.06447
CD40L	Early_AllOA	MR Egger	18	-0.00216163	0.0714461	0.976238	0.997841	0.867451	1.14783
CD40L	Early_AllOA	Weighted median	18	-0.0180981	0.0549269	0.741783	0.982065	0.881831	1.09369
CD40L	Early_AllOA	Weighted mode	18	-0.0261458	0.0508622	0.613833	0.974193	0.88176	1.07632
CD40L	FingerOA	Inverse variance weighted	17	-0.0211816	0.0410372	0.605745	0.979041	0.903378	1.06104
CD40L	FingerOA	MR Egger	17	0.029042	0.0584413	0.626433	1.02947	0.91805	1.15441
CD40L	FingerOA	Weighted median	17	-0.0219468	0.0472916	0.642596	0.978292	0.891689	1.07331
CD40L	FingerOA	Weighted mode	17	-0.0215598	0.0479396	0.658938	0.978671	0.890902	1.07509
CD40L	HandOA	Inverse variance weighted	17	-0.0309214	0.0287118	0.2815	0.969552	0.916497	1.02568
CD40L	HandOA	MR Egger	17	0.00884281	0.0406755	0.830827	1.00888	0.931573	1.09261
CD40L	HandOA	Weighted median	17	-0.0112411	0.0320381	0.72569	0.988822	0.928638	1.05291
CD40L	HandOA	Weighted mode	17	-0.0117834	0.0331913	0.727215	0.988286	0.92604	1.05472
CD40L	HipOA	Inverse variance weighted	17	-0.0336155	0.0208696	0.107236	0.966943	0.928189	1.00732
CD40L	HipOA	MR Egger	17	-0.00570946	0.0296173	0.849721	0.994307	0.938231	1.05373
CD40L	HipOA	Weighted median	17	-0.0233588	0.0231458	0.312876	0.976912	0.933584	1.02225
CD40L	HipOA	Weighted mode	17	-0.0211463	0.024065	0.39256	0.979076	0.933967	1.02636
CD40L	KneeHipOA	Inverse variance weighted	18	-0.00080134	0.012103	0.947211	0.999199	0.975775	1.02319
CD40L	KneeHipOA	MR Egger	18	0.00573249	0.0170938	0.741714	1.00575	0.972611	1.04002
CD40L	KneeHipOA	Weighted median	18	-0.000570964	0.0130467	0.965093	0.999429	0.974196	1.02532
CD40L	KneeHipOA	Weighted mode	18	-0.00114673	0.0140262	0.935795	0.998854	0.971768	1.02669
CD40L	KneeOA	Inverse variance weighted	17	0.00687343	0.0166047	0.678914	1.0069	0.974655	1.04021
CD40L	KneeOA	MR Egger	17	0.0106828	0.0239723	0.66223	1.01074	0.964348	1.05936
CD40L	KneeOA	Weighted median	17	0.00556284	0.0183312	0.761537	1.00558	0.97009	1.04236
CD40L	KneeOA	Weighted mode	17	0.00700706	0.0191147	0.718735	1.00703	0.970001	1.04548
CD40L	SpineOA	Inverse variance weighted	18	-0.00876695	0.0232746	0.706416	0.991271	0.947067	1.03754
CD40L	SpineOA	MR Egger	18	0.0257393	0.0330026	0.446823	1.02607	0.961803	1.09464
CD40L	SpineOA	Weighted median	18	0.00354571	0.0253979	0.888971	1.00355	0.954818	1.05477
CD40L	SpineOA	Weighted mode	18	0.00677468	0.0264119	0.800642	1.0068	0.956005	1.06029
CD40L	THR	Inverse variance weighted	17	-0.0307864	0.0251041	0.220068	0.969683	0.923125	1.01859
CD40L	THR	MR Egger	17	0.00282676	0.0356707	0.937884	1.00283	0.935113	1.07545
CD40L	THR	Weighted median	17	-0.0226969	0.0284642	0.425228	0.977559	0.924514	1.03365
CD40L	THR	Weighted mode	17	-0.0218265	0.0284643	0.454366	0.97841	0.925319	1.03455
CD40L	ThumbOA	Inverse variance weighted	17	-0.0323921	0.0380492	0.394591	0.968127	0.898554	1.04309
CD40L	ThumbOA	MR Egger	17	0.00595371	0.0540811	0.913799	1.00597	0.904796	1.11846
CD40L	ThumbOA	Weighted median	17	-0.00340121	0.0427954	0.936654	0.996605	0.91642	1.0838
CD40L	ThumbOA	Weighted mode	17	0.000311541	0.0446244	0.994516	1.00031	0.916538	1.09174
CD40L	TJR	Inverse variance weighted	17	-0.00935257	0.0193989	0.629722	0.990691	0.95373	1.02908
CD40L	TJR	MR Egger	17	0.0218131	0.0275544	0.440912	1.02205	0.968319	1.07877
CD40L	TJR	Weighted median	17	-0.000954777	0.0224614	0.966094	0.999046	0.956017	1.04401
CD40L	TJR	Weighted mode	17	-0.00089142	0.0225066	0.968896	0.999109	0.955993	1.04417
CD40L	TKR	Inverse variance weighted	16	-0.00708777	0.0283005	0.802242	0.992937	0.93936	1.04957
CD40L	TKR	MR Egger	16	0.0232447	0.0399078	0.56952	1.02352	0.946509	1.10679
CD40L	TKR	Weighted median	16	0.00251555	0.0324712	0.93825	1.00252	0.940703	1.0684
CD40L	TKR	Weighted mode	16	0.00663066	0.0336286	0.846339	1.00665	0.942441	1.07524
CD5	AllOA	Inverse variance weighted	23	-0.0211252	0.0136524	0.121776	0.979096	0.953244	1.00565
CD5	AllOA	MR Egger	23	-0.10181	0.0356835	0.00952118	0.903201	0.84219	0.968632
CD5	AllOA	Weighted median	23	-0.0233734	0.0206425	0.25751	0.976898	0.938162	1.01723
CD5	AllOA	Weighted mode	23	-0.0225308	0.027624	0.423458	0.977721	0.926192	1.03212
CD5	Early_AllOA	Inverse variance weighted	23	-0.0800766	0.0601756	0.183283	0.923046	0.820353	1.03859
CD5	Early_AllOA	MR Egger	23	-0.283457	0.157678	0.0866216	0.753176	0.55294	1.02592
CD5	Early_AllOA	Weighted median	23	-0.0902116	0.0858692	0.293456	0.913738	0.772197	1.08122
CD5	Early_AllOA	Weighted mode	23	-0.0938125	0.111572	0.409491	0.910453	0.731621	1.133
CD5	FingerOA	Inverse variance weighted	22	-0.0788715	0.0544704	0.147625	0.924159	0.830578	1.02828
CD5	FingerOA	MR Egger	22	-0.174615	0.137331	0.218143	0.83978	0.641604	1.09917
CD5	FingerOA	Weighted median	22	-0.0918408	0.0752288	0.222154	0.91225	0.787187	1.05718
CD5	FingerOA	Weighted mode	22	-0.0890746	0.0980006	0.373707	0.914777	0.754911	1.1085
CD5	HandOA	Inverse variance weighted	22	-0.0580072	0.0427858	0.175176	0.943643	0.867736	1.02619
CD5	HandOA	MR Egger	22	-0.159929	0.106339	0.148221	0.852204	0.691873	1.04969
CD5	HandOA	Weighted median	22	-0.0503525	0.0591025	0.394241	0.950894	0.846882	1.06768
CD5	HandOA	Weighted mode	22	-0.0453082	0.0793688	0.574156	0.955703	0.818018	1.11656
CD5	HipOA	Inverse variance weighted	22	-0.0402568	0.0278294	0.148022	0.960543	0.909553	1.01439
CD5	HipOA	MR Egger	22	-0.157848	0.0752465	0.0488378	0.85398	0.73688	0.989689
CD5	HipOA	Weighted median	22	-0.041223	0.038569	0.285154	0.959615	0.889747	1.03497
CD5	HipOA	Weighted mode	22	-0.0376798	0.0490329	0.450771	0.963021	0.874779	1.06017
CD5	KneeHipOA	Inverse variance weighted	22	-0.0320595	0.0218451	0.142218	0.968449	0.927859	1.01081
CD5	KneeHipOA	MR Egger	22	-0.148621	0.0513332	0.0089489	0.861896	0.779397	0.953126
CD5	KneeHipOA	Weighted median	22	-0.0629546	0.0292856	0.0315805	0.938986	0.886606	0.99446
CD5	KneeHipOA	Weighted mode	22	-0.072188	0.0344261	0.0482898	0.930356	0.869651	0.995298
CD5	KneeOA	Inverse variance weighted	23	-0.0263772	0.0292481	0.367141	0.973968	0.919704	1.03143
CD5	KneeOA	MR Egger	23	-0.154141	0.0706888	0.040735	0.857151	0.746253	0.98453
CD5	KneeOA	Weighted median	23	-0.040599	0.0359396	0.258626	0.960214	0.894902	1.03029
CD5	KneeOA	Weighted mode	23	-0.102381	0.0506168	0.0554281	0.902685	0.81743	0.996833
CD5	SpineOA	Inverse variance weighted	22	-0.018401	0.0318452	0.56338	0.981767	0.922362	1.045
CD5	SpineOA	MR Egger	22	-0.149369	0.0807328	0.0791208	0.861251	0.735205	1.00891
CD5	SpineOA	Weighted median	22	-0.00471578	0.046058	0.918449	0.995295	0.909383	1.08932
CD5	SpineOA	Weighted mode	22	-0.0090263	0.055486	0.872328	0.991014	0.888893	1.10487
CD5	THR	Inverse variance weighted	23	0.0132996	0.0324163	0.681603	1.01339	0.951005	1.07986
CD5	THR	MR Egger	23	-0.0104615	0.0838587	0.901907	0.989593	0.839604	1.16638
CD5	THR	Weighted median	23	0.00468732	0.0431367	0.91347	1.0047	0.923245	1.09334
CD5	THR	Weighted mode	23	0.0628188	0.0691131	0.373239	1.06483	0.929933	1.2193
CD5	ThumbOA	Inverse variance weighted	22	-0.0281441	0.0509862	0.580952	0.972248	0.879786	1.07443
CD5	ThumbOA	MR Egger	22	-0.135376	0.127401	0.300626	0.873387	0.680394	1.12112
CD5	ThumbOA	Weighted median	22	-0.0556929	0.0723915	0.441698	0.94583	0.820714	1.09002
CD5	ThumbOA	Weighted mode	22	-0.112068	0.122878	0.372106	0.893983	0.702641	1.13743
CD5	TJR	Inverse variance weighted	23	0.0180659	0.0257338	0.48266	1.01823	0.968146	1.07091
CD5	TJR	MR Egger	23	-0.101334	0.0651474	0.13478	0.903631	0.79531	1.02671
CD5	TJR	Weighted median	23	-0.0140136	0.0360114	0.697171	0.986084	0.918883	1.0582
CD5	TJR	Weighted mode	23	-0.00519924	0.0430841	0.905043	0.994814	0.914257	1.08247
CD5	TKR	Inverse variance weighted	23	-0.0055617	0.0425907	0.896104	0.994454	0.914809	1.08103
CD5	TKR	MR Egger	23	-0.199221	0.103343	0.0675172	0.819369	0.669132	1.00334
CD5	TKR	Weighted median	23	0.0234714	0.0581995	0.686733	1.02375	0.913383	1.14745
CD5	TKR	Weighted mode	23	0.046811	0.113088	0.682929	1.04792	0.839591	1.30795
CD6	AllOA	Inverse variance weighted	17	-0.0111755	0.00992569	0.260202	0.988887	0.969834	1.00831
CD6	AllOA	MR Egger	17	-0.00985006	0.0147209	0.513586	0.990198	0.962036	1.01918
CD6	AllOA	Weighted median	17	-0.0123509	0.00984326	0.209568	0.987725	0.968852	1.00697
CD6	AllOA	Weighted mode	17	-0.0119408	0.0100985	0.254311	0.98813	0.968764	1.00788
CD6	Early_AllOA	Inverse variance weighted	17	-0.0472464	0.0368529	0.199833	0.953852	0.887383	1.0253
CD6	Early_AllOA	MR Egger	17	-0.0120672	0.0528961	0.822625	0.988005	0.890704	1.09594
CD6	Early_AllOA	Weighted median	17	-0.0441727	0.0410575	0.281984	0.956789	0.88281	1.03697
CD6	Early_AllOA	Weighted mode	17	-0.0475893	0.0410213	0.263023	0.953525	0.879861	1.03336
CD6	FingerOA	Inverse variance weighted	17	-0.0148451	0.0470144	0.752188	0.985265	0.898532	1.08037
CD6	FingerOA	MR Egger	17	-0.0439447	0.0693262	0.535705	0.957007	0.835417	1.09629
CD6	FingerOA	Weighted median	17	-0.0361963	0.0372061	0.330623	0.964451	0.896623	1.03741
CD6	FingerOA	Weighted mode	17	-0.0371097	0.0352318	0.307851	0.96357	0.899277	1.03246
CD6	HandOA	Inverse variance weighted	17	-0.00897397	0.0345738	0.795203	0.991066	0.926132	1.06055
CD6	HandOA	MR Egger	17	-0.00662262	0.0514964	0.89938	0.993399	0.898027	1.0989
CD6	HandOA	Weighted median	17	-0.00193519	0.0275091	0.943917	0.998067	0.945678	1.05336
CD6	HandOA	Weighted mode	17	-0.00443328	0.0253325	0.863272	0.995577	0.947352	1.04626
CD6	HipOA	Inverse variance weighted	17	-0.0232071	0.0217777	0.286589	0.97706	0.936232	1.01967
CD6	HipOA	MR Egger	17	-0.0284434	0.032351	0.393154	0.971957	0.912241	1.03558
CD6	HipOA	Weighted median	17	-0.0214794	0.0202329	0.288414	0.97875	0.940695	1.01834
CD6	HipOA	Weighted mode	17	-0.0261062	0.0186206	0.180016	0.974232	0.939317	1.01044
CD6	KneeHipOA	Inverse variance weighted	17	-0.0179448	0.0113363	0.113432	0.982215	0.960632	1.00428
CD6	KneeHipOA	MR Egger	17	-0.00480617	0.016354	0.772875	0.995205	0.963811	1.02762
CD6	KneeHipOA	Weighted median	17	-0.0121139	0.0132059	0.35898	0.987959	0.962715	1.01386
CD6	KneeHipOA	Weighted mode	17	-0.0113237	0.0126586	0.384287	0.98874	0.964511	1.01358
CD6	KneeOA	Inverse variance weighted	17	-0.0207222	0.0150349	0.168118	0.979491	0.951048	1.00878
CD6	KneeOA	MR Egger	17	-0.011427	0.0221015	0.612678	0.988638	0.946726	1.03241
CD6	KneeOA	Weighted median	17	-0.0177584	0.0154	0.248851	0.982398	0.953189	1.0125
CD6	KneeOA	Weighted mode	17	-0.0102203	0.0155247	0.51969	0.989832	0.960166	1.02041
CD6	SpineOA	Inverse variance weighted	17	0.00876107	0.018905	0.64306	1.0088	0.972104	1.04688
CD6	SpineOA	MR Egger	17	0.0100299	0.028098	0.726092	1.01008	0.955957	1.06727
CD6	SpineOA	Weighted median	17	0.0147747	0.0213552	0.489028	1.01488	0.973282	1.05827
CD6	SpineOA	Weighted mode	17	0.018386	0.0225642	0.427131	1.01856	0.974491	1.06461
CD6	THR	Inverse variance weighted	17	-0.0349451	0.0275402	0.204485	0.965658	0.914915	1.01922
CD6	THR	MR Egger	17	-0.0451085	0.0407988	0.286304	0.955894	0.882431	1.03547
CD6	THR	Weighted median	17	-0.0365596	0.0244496	0.134834	0.964101	0.918989	1.01143
CD6	THR	Weighted mode	17	-0.0367602	0.0230961	0.131032	0.963907	0.921246	1.00854
CD6	ThumbOA	Inverse variance weighted	17	0.00262202	0.0361761	0.94222	1.00263	0.933996	1.0763
CD6	ThumbOA	MR Egger	17	-0.015546	0.0533989	0.774939	0.984574	0.886736	1.09321
CD6	ThumbOA	Weighted median	17	-0.00775524	0.0361012	0.829908	0.992275	0.92449	1.06503
CD6	ThumbOA	Weighted mode	17	-0.00692952	0.0354424	0.847451	0.993094	0.926449	1.06453
CD6	TJR	Inverse variance weighted	17	-0.0463877	0.0158493	0.00342474	0.954672	0.925471	0.984794
CD6	TJR	MR Egger	17	-0.0435565	0.0228455	0.0759181	0.957378	0.915455	1.00122
CD6	TJR	Weighted median	17	-0.0441209	0.0177949	0.01316	0.956838	0.924041	0.9908
CD6	TJR	Weighted mode	17	-0.0427494	0.018133	0.0314623	0.958151	0.924696	0.992817
CD6	TKR	Inverse variance weighted	17	-0.0644633	0.0247876	0.00930546	0.93757	0.893109	0.984246
CD6	TKR	MR Egger	17	-0.0505457	0.0365453	0.186878	0.95071	0.884994	1.02131
CD6	TKR	Weighted median	17	-0.0654507	0.0265383	0.0136526	0.936645	0.889171	0.986654
CD6	TKR	Weighted mode	17	-0.0556442	0.0280694	0.0648801	0.945876	0.895243	0.999372
CDCP1	AllOA	Inverse variance weighted	25	-0.00517222	0.0115913	0.655442	0.994841	0.972494	1.0177
CDCP1	AllOA	MR Egger	25	-0.0351385	0.0220418	0.124548	0.965472	0.92465	1.0081
CDCP1	AllOA	Weighted median	25	-0.0148825	0.0170147	0.381748	0.985228	0.952913	1.01864
CDCP1	AllOA	Weighted mode	25	-0.0138953	0.0172171	0.427555	0.986201	0.953476	1.02005
CDCP1	Early_AllOA	Inverse variance weighted	25	0.023062	0.0505648	0.648327	1.02333	0.926774	1.12995
CDCP1	Early_AllOA	MR Egger	25	0.152465	0.0949595	0.122011	1.1647	0.966904	1.40296
CDCP1	Early_AllOA	Weighted median	25	0.0224721	0.0741726	0.761913	1.02273	0.884347	1.18276
CDCP1	Early_AllOA	Weighted mode	25	0.0184552	0.0846847	0.829328	1.01863	0.862839	1.20254
CDCP1	FingerOA	Inverse variance weighted	26	0.0444592	0.0437747	0.309803	1.04546	0.959504	1.13912
CDCP1	FingerOA	MR Egger	26	0.00544559	0.0829623	0.948209	1.00546	0.854567	1.183
CDCP1	FingerOA	Weighted median	26	0.020535	0.0648184	0.751389	1.02075	0.898967	1.15903
CDCP1	FingerOA	Weighted mode	26	0.06466	0.0678812	0.349939	1.0668	0.933899	1.21861
CDCP1	HandOA	Inverse variance weighted	26	0.0301468	0.0308291	0.32814	1.03061	0.970176	1.0948
CDCP1	HandOA	MR Egger	26	0.0149723	0.0586872	0.800804	1.01508	0.904788	1.13883
CDCP1	HandOA	Weighted median	26	0.0116845	0.0470534	0.803884	1.01175	0.922618	1.1095
CDCP1	HandOA	Weighted mode	26	0.0253303	0.0489771	0.609572	1.02565	0.931774	1.12899
CDCP1	HipOA	Inverse variance weighted	26	-0.0126205	0.0247905	0.61069	0.987459	0.940626	1.03662
CDCP1	HipOA	MR Egger	26	-0.01968	0.0484598	0.68826	0.980512	0.891668	1.07821
CDCP1	HipOA	Weighted median	26	-0.0130391	0.0340526	0.701786	0.987046	0.923317	1.05517
CDCP1	HipOA	Weighted mode	26	-0.0215163	0.0317776	0.504566	0.978714	0.919615	1.04161
CDCP1	KneeHipOA	Inverse variance weighted	25	-0.00665783	0.01434	0.642444	0.993364	0.965833	1.02168
CDCP1	KneeHipOA	MR Egger	25	-0.0166198	0.0262307	0.532592	0.983518	0.934231	1.0354
CDCP1	KneeHipOA	Weighted median	25	-0.00296001	0.0194005	0.878734	0.997044	0.959844	1.03569
CDCP1	KneeHipOA	Weighted mode	25	-0.00624885	0.0204051	0.762063	0.993771	0.95481	1.03432
CDCP1	KneeOA	Inverse variance weighted	26	-0.00131336	0.0181777	0.942402	0.998688	0.963732	1.03491
CDCP1	KneeOA	MR Egger	26	-0.01129	0.0351755	0.751018	0.988774	0.9229	1.05935
CDCP1	KneeOA	Weighted median	26	0.0146716	0.0259409	0.571679	1.01478	0.964474	1.06771
CDCP1	KneeOA	Weighted mode	26	0.00772659	0.0282683	0.786844	1.00776	0.95344	1.06517
CDCP1	SpineOA	Inverse variance weighted	25	-0.0125008	0.0259009	0.629351	0.987577	0.938693	1.03901
CDCP1	SpineOA	MR Egger	25	-0.0145483	0.0493207	0.77066	0.985557	0.894745	1.08559
CDCP1	SpineOA	Weighted median	25	-0.0433666	0.0392018	0.268623	0.95756	0.886741	1.03404
CDCP1	SpineOA	Weighted mode	25	-0.0502902	0.0435564	0.259622	0.950953	0.873139	1.0357
CDCP1	THR	Inverse variance weighted	26	0.00500987	0.0276873	0.856411	1.00502	0.951936	1.06107
CDCP1	THR	MR Egger	26	0.0250895	0.0527128	0.638403	1.02541	0.924754	1.13702
CDCP1	THR	Weighted median	26	-0.00529008	0.0398397	0.894364	0.994724	0.920005	1.07551
CDCP1	THR	Weighted mode	26	-0.00504462	0.0415022	0.904227	0.994968	0.917237	1.07929
CDCP1	ThumbOA	Inverse variance weighted	26	-0.0514658	0.0450724	0.253518	0.949836	0.869525	1.03756
CDCP1	ThumbOA	MR Egger	26	-0.0795001	0.086621	0.367859	0.923578	0.779364	1.09448
CDCP1	ThumbOA	Weighted median	26	-0.112471	0.060079	0.0611988	0.893623	0.794354	1.0053
CDCP1	ThumbOA	Weighted mode	26	-0.0950512	0.0645497	0.153357	0.909326	0.801261	1.03197
CDCP1	TJR	Inverse variance weighted	26	-0.0149968	0.0212576	0.480511	0.985115	0.944914	1.02703
CDCP1	TJR	MR Egger	26	-0.00349056	0.0403709	0.931816	0.996516	0.920703	1.07857
CDCP1	TJR	Weighted median	26	-0.00479334	0.0305272	0.87523	0.995218	0.937417	1.05658
CDCP1	TJR	Weighted mode	26	-0.0081227	0.0292942	0.783845	0.99191	0.936562	1.05053
CDCP1	TKR	Inverse variance weighted	26	0.00748633	0.0303875	0.805402	1.00751	0.949259	1.06934
CDCP1	TKR	MR Egger	26	0.00317509	0.058287	0.957009	1.00318	0.894878	1.12459
CDCP1	TKR	Weighted median	26	0.0503565	0.0422767	0.233608	1.05165	0.968017	1.1425
CDCP1	TKR	Weighted mode	26	0.0481718	0.0471978	0.317203	1.04935	0.956633	1.15106
MCSF	AllOA	Inverse variance weighted	18	-0.00923672	0.0193288	0.632741	0.990806	0.953972	1.02906
MCSF	AllOA	MR Egger	18	-0.0126205	0.0494289	0.801724	0.987459	0.896281	1.08791
MCSF	AllOA	Weighted median	18	-0.0121933	0.0231161	0.597861	0.987881	0.944121	1.03367
MCSF	AllOA	Weighted mode	18	0.0300475	0.0279581	0.297511	1.0305	0.975553	1.08855
MCSF	Early_AllOA	Inverse variance weighted	18	0.202546	0.0880092	0.0213681	1.22452	1.0305	1.45506
MCSF	Early_AllOA	MR Egger	18	-0.163702	0.203544	0.433036	0.848995	0.569698	1.26522
MCSF	Early_AllOA	Weighted median	18	0.153271	0.102279	0.133989	1.16564	0.9539	1.42438
MCSF	Early_AllOA	Weighted mode	18	0.16815	0.107409	0.135887	1.18311	0.958514	1.46034
MCSF	FingerOA	Inverse variance weighted	18	-0.00766329	0.06228	0.902071	0.992366	0.878331	1.12121
MCSF	FingerOA	MR Egger	18	0.0931005	0.154791	0.55596	1.09757	0.81035	1.4866
MCSF	FingerOA	Weighted median	18	-0.013649	0.0920044	0.882065	0.986444	0.823676	1.18138
MCSF	FingerOA	Weighted mode	18	-0.0222249	0.0948653	0.817567	0.97802	0.812076	1.17787
MCSF	HandOA	Inverse variance weighted	18	-0.0325327	0.0499936	0.515217	0.967991	0.877639	1.06764
MCSF	HandOA	MR Egger	18	-0.109073	0.124817	0.395122	0.896665	0.702076	1.14519
MCSF	HandOA	Weighted median	18	-0.0696917	0.0657313	0.28903	0.932681	0.819939	1.06093
MCSF	HandOA	Weighted mode	18	-0.0773948	0.06615	0.258147	0.925524	0.81298	1.05365
MCSF	HipOA	Inverse variance weighted	18	0.0458149	0.0324207	0.157616	1.04688	0.982426	1.11556
MCSF	HipOA	MR Egger	18	-0.00635596	0.0805335	0.938072	0.993664	0.848571	1.16357
MCSF	HipOA	Weighted median	18	0.0678169	0.0466093	0.145667	1.07017	0.976738	1.17254
MCSF	HipOA	Weighted mode	18	0.0620437	0.0493777	0.225923	1.06401	0.96586	1.17213
MCSF	KneeHipOA	Inverse variance weighted	18	0.0224689	0.0242054	0.353273	1.02272	0.975336	1.07241
MCSF	KneeHipOA	MR Egger	18	0.00737151	0.0617074	0.906399	1.0074	0.892637	1.13691
MCSF	KneeHipOA	Weighted median	18	0.0517525	0.0312992	0.0982344	1.05312	0.990452	1.11974
MCSF	KneeHipOA	Weighted mode	18	0.0473285	0.0323184	0.161321	1.04847	0.984112	1.11703
MCSF	KneeOA	Inverse variance weighted	18	0.0292793	0.0313793	0.35078	1.02971	0.96829	1.09503
MCSF	KneeOA	MR Egger	18	0.000556797	0.0797414	0.994515	1.00056	0.855785	1.16982
MCSF	KneeOA	Weighted median	18	0.0657166	0.0382586	0.0858526	1.06792	0.990772	1.15108
MCSF	KneeOA	Weighted mode	18	0.0662851	0.0381713	0.100558	1.06853	0.991506	1.15154
MCSF	SpineOA	Inverse variance weighted	18	-0.0416106	0.0368187	0.258415	0.959243	0.892458	1.03103
MCSF	SpineOA	MR Egger	18	0.113444	0.0905738	0.228387	1.12013	0.937929	1.33772
MCSF	SpineOA	Weighted median	18	0.0405496	0.0536116	0.449435	1.04138	0.937509	1.15677
MCSF	SpineOA	Weighted mode	18	0.0306684	0.0554268	0.587252	1.03114	0.924994	1.14947
MCSF	THR	Inverse variance weighted	18	0.0545555	0.038734	0.158993	1.05607	0.978863	1.13937
MCSF	THR	MR Egger	18	-0.0567426	0.0959636	0.562586	0.944837	0.782837	1.14036
MCSF	THR	Weighted median	18	0.0440386	0.0572634	0.441862	1.04502	0.934076	1.16915
MCSF	THR	Weighted mode	18	0.0422228	0.0612001	0.499559	1.04313	0.925215	1.17607
MCSF	ThumbOA	Inverse variance weighted	18	-0.0041258	0.0751706	0.956229	0.995883	0.859452	1.15397
MCSF	ThumbOA	MR Egger	18	-0.00112366	0.19238	0.995412	0.998877	0.685101	1.45636
MCSF	ThumbOA	Weighted median	18	-0.0748662	0.0899966	0.405478	0.927868	0.77782	1.10686
MCSF	ThumbOA	Weighted mode	18	-0.098814	0.095989	0.317702	0.905911	0.750547	1.09344
MCSF	TJR	Inverse variance weighted	18	0.0292818	0.0301011	0.330661	1.02971	0.970721	1.09229
MCSF	TJR	MR Egger	18	0.00733252	0.07471	0.923035	1.00736	0.870142	1.16622
MCSF	TJR	Weighted median	18	0.0610649	0.0431947	0.157446	1.06297	0.97668	1.15688
MCSF	TJR	Weighted mode	18	0.0580325	0.0481745	0.244849	1.05975	0.964265	1.16469
MCSF	TKR	Inverse variance weighted	18	0.0214928	0.0431978	0.618806	1.02173	0.938779	1.112
MCSF	TKR	MR Egger	18	0.0187296	0.109233	0.866008	1.01891	0.822533	1.26216
MCSF	TKR	Weighted median	18	0.0904415	0.0602516	0.133339	1.09466	0.972727	1.23187
MCSF	TKR	Weighted mode	18	0.0964228	0.0670099	0.168328	1.10122	0.965686	1.25579
Cystatin D	AllOA	Inverse variance weighted	33	-0.00462806	0.00854436	0.588059	0.995383	0.978852	1.01219
Cystatin D	AllOA	MR Egger	33	-0.023694	0.0132709	0.0839832	0.976585	0.95151	1.00232
Cystatin D	AllOA	Weighted median	33	-0.0214587	0.0124683	0.08524	0.97877	0.955141	1.00298
Cystatin D	AllOA	Weighted mode	33	-0.0280563	0.0118569	0.0241908	0.972334	0.949998	0.995195
Cystatin D	Early_AllOA	Inverse variance weighted	33	0.010646	0.0377018	0.777657	1.0107	0.938709	1.08822
Cystatin D	Early_AllOA	MR Egger	33	0.0144937	0.0582347	0.805092	1.0146	0.905158	1.13727
Cystatin D	Early_AllOA	Weighted median	33	0.0072834	0.0526279	0.889929	1.00731	0.908585	1.11676
Cystatin D	Early_AllOA	Weighted mode	33	0.00583052	0.0498035	0.907536	1.00585	0.912302	1.10899
Cystatin D	FingerOA	Inverse variance weighted	33	0.0309946	0.0325543	0.341051	1.03148	0.967721	1.09944
Cystatin D	FingerOA	MR Egger	33	-0.012456	0.050246	0.805846	0.987621	0.894994	1.08983
Cystatin D	FingerOA	Weighted median	33	0.0264081	0.0474552	0.57788	1.02676	0.935566	1.12684
Cystatin D	FingerOA	Weighted mode	33	-0.00472293	0.0453523	0.917709	0.995288	0.910635	1.08781
Cystatin D	HandOA	Inverse variance weighted	32	0.00910535	0.0231149	0.693642	1.00915	0.964448	1.05592
Cystatin D	HandOA	MR Egger	32	-0.00954298	0.0358168	0.791724	0.990502	0.923353	1.06254
Cystatin D	HandOA	Weighted median	32	-0.0263197	0.0337582	0.435595	0.974024	0.911662	1.04065
Cystatin D	HandOA	Weighted mode	32	-0.0202528	0.0311979	0.52101	0.979951	0.921824	1.04174
Cystatin D	HipOA	Inverse variance weighted	33	0.0151899	0.0170262	0.372313	1.01531	0.981983	1.04976
Cystatin D	HipOA	MR Egger	33	0.00362174	0.026619	0.892655	1.00363	0.952608	1.05738
Cystatin D	HipOA	Weighted median	33	-0.017111	0.0249999	0.493696	0.983035	0.936027	1.0324
Cystatin D	HipOA	Weighted mode	33	-0.0210244	0.023194	0.371467	0.979195	0.935677	1.02474
Cystatin D	KneeHipOA	Inverse variance weighted	33	0.00769582	0.0113726	0.498599	1.00773	0.985511	1.03044
Cystatin D	KneeHipOA	MR Egger	33	-0.0160823	0.0174668	0.3643	0.984046	0.950928	1.01832
Cystatin D	KneeHipOA	Weighted median	33	-0.00745093	0.0158509	0.63831	0.992577	0.962214	1.0239
Cystatin D	KneeHipOA	Weighted mode	33	-0.00902951	0.0156747	0.568607	0.991011	0.961028	1.02193
Cystatin D	KneeOA	Inverse variance weighted	32	0.00152156	0.0142253	0.91482	1.00152	0.973984	1.02984
Cystatin D	KneeOA	MR Egger	32	-0.0237981	0.0214589	0.276238	0.976483	0.936264	1.01843
Cystatin D	KneeOA	Weighted median	32	-0.0223193	0.0192312	0.245812	0.977928	0.941753	1.01549
Cystatin D	KneeOA	Weighted mode	32	-0.0107661	0.019724	0.589083	0.989292	0.951776	1.02829
Cystatin D	SpineOA	Inverse variance weighted	33	-0.0064665	0.0189997	0.733595	0.993554	0.957235	1.03125
Cystatin D	SpineOA	MR Egger	33	-0.0473644	0.0294105	0.117435	0.95374	0.900316	1.01033
Cystatin D	SpineOA	Weighted median	33	-0.0554623	0.0282765	0.0498288	0.946048	0.895042	0.99996
Cystatin D	SpineOA	Weighted mode	33	-0.0506623	0.0260835	0.0609439	0.9506	0.903223	1.00046
Cystatin D	THR	Inverse variance weighted	33	0.0108013	0.0209269	0.605751	1.01086	0.970237	1.05318
Cystatin D	THR	MR Egger	33	-0.00987502	0.0326122	0.764064	0.990174	0.928862	1.05553
Cystatin D	THR	Weighted median	33	-0.02692	0.0297428	0.365417	0.973439	0.918314	1.03187
Cystatin D	THR	Weighted mode	33	-0.025658	0.0297876	0.395446	0.974668	0.919393	1.03327
Cystatin D	ThumbOA	Inverse variance weighted	33	-0.0473034	0.0350283	0.176877	0.953798	0.890512	1.02158
Cystatin D	ThumbOA	MR Egger	33	-0.0280608	0.055	0.613528	0.972329	0.872964	1.083
Cystatin D	ThumbOA	Weighted median	33	-0.0429964	0.0448026	0.337214	0.957915	0.877385	1.04584
Cystatin D	ThumbOA	Weighted mode	33	-0.0388379	0.0409997	0.350598	0.961907	0.887633	1.0424
Cystatin D	TJR	Inverse variance weighted	33	0.00469047	0.0160121	0.769573	1.0047	0.97366	1.03673
Cystatin D	TJR	MR Egger	33	-0.0120806	0.0247805	0.629331	0.987992	0.941152	1.03716
Cystatin D	TJR	Weighted median	33	-0.0171959	0.0232571	0.459673	0.982951	0.93915	1.02879
Cystatin D	TJR	Weighted mode	33	-0.016215	0.0209436	0.444483	0.983916	0.944344	1.02515
Cystatin D	TKR	Inverse variance weighted	31	-0.0192491	0.0229644	0.401911	0.980935	0.937762	1.0261
Cystatin D	TKR	MR Egger	31	-0.0269027	0.0354969	0.454633	0.973456	0.908031	1.04359
Cystatin D	TKR	Weighted median	31	-0.0289059	0.0315302	0.359263	0.971508	0.913287	1.03344
Cystatin D	TKR	Weighted mode	31	-0.0213362	0.030617	0.491246	0.97889	0.921875	1.03943
CX3CL1	AllOA	Inverse variance weighted	22	0.0170579	0.0162479	0.293787	1.0172	0.985321	1.05012
CX3CL1	AllOA	MR Egger	22	0.0198338	0.0423287	0.644447	1.02003	0.938821	1.10827
CX3CL1	AllOA	Weighted median	22	0.0223551	0.0208705	0.284109	1.02261	0.98162	1.06531
CX3CL1	AllOA	Weighted mode	22	-0.018129	0.0376559	0.635183	0.982034	0.912165	1.05726
CX3CL1	Early_AllOA	Inverse variance weighted	22	0.0676021	0.0785217	0.389274	1.06994	0.917318	1.24795
CX3CL1	Early_AllOA	MR Egger	22	0.177263	0.212141	0.413256	1.19395	0.787783	1.80952
CX3CL1	Early_AllOA	Weighted median	22	0.122013	0.106805	0.25329	1.12977	0.91638	1.39285
CX3CL1	Early_AllOA	Weighted mode	22	0.226747	0.248951	0.372731	1.25451	0.77013	2.04355
CX3CL1	FingerOA	Inverse variance weighted	22	-0.0389672	0.0836332	0.641266	0.961782	0.816369	1.1331
CX3CL1	FingerOA	MR Egger	22	-0.0951152	0.225079	0.677106	0.909268	0.584926	1.41346
CX3CL1	FingerOA	Weighted median	22	-0.0114998	0.103912	0.911879	0.988566	0.806406	1.21187
CX3CL1	FingerOA	Weighted mode	22	0.212458	0.237943	0.382033	1.23671	0.775761	1.97156
CX3CL1	HandOA	Inverse variance weighted	22	0.0504135	0.0602849	0.403012	1.05171	0.934499	1.18361
CX3CL1	HandOA	MR Egger	22	-0.053047	0.161077	0.745332	0.948335	0.691593	1.30039
CX3CL1	HandOA	Weighted median	22	0.0130892	0.069429	0.850464	1.01318	0.884271	1.16087
CX3CL1	HandOA	Weighted mode	22	-0.00538257	0.120563	0.964812	0.994632	0.785302	1.25976
CX3CL1	HipOA	Inverse variance weighted	22	0.0604455	0.0326815	0.0643804	1.06231	0.996396	1.13258
CX3CL1	HipOA	MR Egger	22	0.0680402	0.0861851	0.4391	1.07041	0.904039	1.26739
CX3CL1	HipOA	Weighted median	22	0.060343	0.0436184	0.166533	1.0622	0.975164	1.15701
CX3CL1	HipOA	Weighted mode	22	0.0552453	0.0903532	0.547473	1.0568	0.885284	1.26155
CX3CL1	KneeHipOA	Inverse variance weighted	21	0.068099	0.0225715	0.00255258	1.07047	1.02415	1.11889
CX3CL1	KneeHipOA	MR Egger	21	0.135613	0.0612204	0.0391633	1.14524	1.01574	1.29124
CX3CL1	KneeHipOA	Weighted median	21	0.0255806	0.0323971	0.429764	1.02591	0.962792	1.09317
CX3CL1	KneeHipOA	Weighted mode	21	-0.00504191	0.0621288	0.936127	0.994971	0.880897	1.12382
CX3CL1	KneeOA	Inverse variance weighted	22	0.0657059	0.0305497	0.0314931	1.06791	1.00585	1.13381
CX3CL1	KneeOA	MR Egger	22	0.148509	0.0798279	0.077603	1.1601	0.992078	1.35659
CX3CL1	KneeOA	Weighted median	22	0.0637926	0.0395295	0.106572	1.06587	0.986408	1.15174
CX3CL1	KneeOA	Weighted mode	22	0.0768838	0.0844408	0.372889	1.07992	0.915193	1.27429
CX3CL1	SpineOA	Inverse variance weighted	22	0.00414515	0.0368387	0.91041	1.00415	0.934206	1.07934
CX3CL1	SpineOA	MR Egger	22	0.0690517	0.0963367	0.481801	1.07149	0.887126	1.29417
CX3CL1	SpineOA	Weighted median	22	-0.0181628	0.0507681	0.720523	0.982001	0.888991	1.08474
CX3CL1	SpineOA	Weighted mode	22	-0.0418565	0.0779638	0.596999	0.959007	0.82311	1.11734
CX3CL1	THR	Inverse variance weighted	22	0.0576386	0.0396295	0.145825	1.05933	0.980164	1.14489
CX3CL1	THR	MR Egger	22	0.0507839	0.104684	0.632866	1.0521	0.856932	1.29171
CX3CL1	THR	Weighted median	22	0.0787563	0.0597276	0.187306	1.08194	0.962415	1.21631
CX3CL1	THR	Weighted mode	22	0.181955	0.122503	0.15232	1.19956	0.943507	1.5251
CX3CL1	ThumbOA	Inverse variance weighted	22	0.0695577	0.0943343	0.460907	1.07203	0.891065	1.28976
CX3CL1	ThumbOA	MR Egger	22	0.00631818	0.253718	0.98038	1.00634	0.612033	1.65468
CX3CL1	ThumbOA	Weighted median	22	0.0247038	0.0893104	0.782083	1.02501	0.860411	1.2211
CX3CL1	ThumbOA	Weighted mode	22	0.0113116	0.135551	0.934285	1.01138	0.775405	1.31916
CX3CL1	TJR	Inverse variance weighted	22	0.0479603	0.0307562	0.118909	1.04913	0.987754	1.11432
CX3CL1	TJR	MR Egger	22	0.0892586	0.0805189	0.280781	1.09336	0.933739	1.28028
CX3CL1	TJR	Weighted median	22	0.0410126	0.0426296	0.336016	1.04187	0.958351	1.13266
CX3CL1	TJR	Weighted mode	22	0.0500913	0.0677138	0.467642	1.05137	0.920694	1.20059
CX3CL1	TKR	Inverse variance weighted	22	-0.0174982	0.0464217	0.706218	0.982654	0.897193	1.07626
CX3CL1	TKR	MR Egger	22	0.0584238	0.123608	0.641577	1.06016	0.832062	1.3508
CX3CL1	TKR	Weighted median	22	-0.010757	0.0642193	0.866973	0.989301	0.872296	1.122
CX3CL1	TKR	Weighted mode	22	0.00856426	0.137413	0.950893	1.0086	0.770462	1.32034
CXCL1	AllOA	Inverse variance weighted	11	0.016017	0.014609	0.272913	1.01615	0.987463	1.04566
CXCL1	AllOA	MR Egger	11	0.0262805	0.0226598	0.27598	1.02663	0.982031	1.07325
CXCL1	AllOA	Weighted median	11	0.0173106	0.0170477	0.309904	1.01746	0.984026	1.05203
CXCL1	AllOA	Weighted mode	11	0.0181501	0.0176647	0.328405	1.01832	0.983662	1.05419
CXCL1	Early_AllOA	Inverse variance weighted	12	-0.0676553	0.0839561	0.420334	0.934583	0.79278	1.10175
CXCL1	Early_AllOA	MR Egger	12	0.0843799	0.121581	0.503473	1.08804	0.857341	1.38082
CXCL1	Early_AllOA	Weighted median	12	0.0311008	0.0717142	0.664524	1.03159	0.896319	1.18727
CXCL1	Early_AllOA	Weighted mode	12	0.0413367	0.0679317	0.55521	1.0422	0.912279	1.19063
CXCL1	FingerOA	Inverse variance weighted	11	0.00449178	0.0574347	0.937664	1.0045	0.897556	1.12419
CXCL1	FingerOA	MR Egger	11	-0.0006822	0.0923188	0.994265	0.999318	0.833912	1.19753
CXCL1	FingerOA	Weighted median	11	-0.0064079	0.0692675	0.926293	0.993613	0.867472	1.1381
CXCL1	FingerOA	Weighted mode	11	-0.011971	0.0665362	0.860811	0.9881	0.86729	1.12574
CXCL1	HandOA	Inverse variance weighted	11	0.014909	0.0430617	0.729173	1.01502	0.932868	1.10441
CXCL1	HandOA	MR Egger	11	0.0320743	0.0697352	0.656466	1.03259	0.900679	1.18383
CXCL1	HandOA	Weighted median	11	0.0124873	0.0449899	0.781351	1.01257	0.927101	1.10591
CXCL1	HandOA	Weighted mode	11	0.00587993	0.0481026	0.905133	1.0059	0.915394	1.10535
CXCL1	HipOA	Inverse variance weighted	11	0.0405354	0.0292135	0.165271	1.04137	0.983416	1.10274
CXCL1	HipOA	MR Egger	11	0.0368236	0.0450185	0.434498	1.03751	0.949887	1.13322
CXCL1	HipOA	Weighted median	11	0.0463662	0.0341459	0.174501	1.04746	0.97965	1.11996
CXCL1	HipOA	Weighted mode	11	0.0489796	0.0353202	0.195657	1.0502	0.979956	1.12548
CXCL1	KneeHipOA	Inverse variance weighted	11	0.0380883	0.0196293	0.0523337	1.03882	0.999615	1.07957
CXCL1	KneeHipOA	MR Egger	11	0.0506995	0.0302597	0.12816	1.05201	0.991428	1.11629
CXCL1	KneeHipOA	Weighted median	11	0.0494787	0.0222774	0.0263493	1.05072	1.00583	1.09762
CXCL1	KneeHipOA	Weighted mode	11	0.0495769	0.0235864	0.0618762	1.05083	1.00335	1.10055
CXCL1	KneeOA	Inverse variance weighted	11	0.043757	0.0227447	0.0543758	1.04473	0.999178	1.09236
CXCL1	KneeOA	MR Egger	11	0.0461483	0.0350459	0.220448	1.04723	0.977711	1.12169
CXCL1	KneeOA	Weighted median	11	0.0503141	0.0255706	0.049108	1.0516	1.0002	1.10565
CXCL1	KneeOA	Weighted mode	11	0.0518434	0.0265654	0.0795452	1.05321	0.999775	1.1095
CXCL1	SpineOA	Inverse variance weighted	11	0.0718144	0.0320016	0.0248268	1.07446	1.00913	1.14401
CXCL1	SpineOA	MR Egger	11	0.14764	0.0495267	0.015424	1.1591	1.05187	1.27725
CXCL1	SpineOA	Weighted median	11	0.111811	0.0371781	0.00263447	1.1183	1.03971	1.20283
CXCL1	SpineOA	Weighted mode	11	0.111852	0.0368735	0.012604	1.11835	1.04037	1.20216
CXCL1	THR	Inverse variance weighted	11	0.0311246	0.0354716	0.380241	1.03161	0.962328	1.10589
CXCL1	THR	MR Egger	11	0.0110515	0.0548955	0.844926	1.01111	0.90797	1.12597
CXCL1	THR	Weighted median	11	0.0181338	0.0408722	0.65728	1.0183	0.939906	1.10323
CXCL1	THR	Weighted mode	11	0.0169261	0.0419175	0.694863	1.01707	0.93685	1.10416
CXCL1	ThumbOA	Inverse variance weighted	11	0.0272408	0.0544288	0.616733	1.02762	0.923634	1.1433
CXCL1	ThumbOA	MR Egger	11	0.0489519	0.0847935	0.577886	1.05017	0.889369	1.24004
CXCL1	ThumbOA	Weighted median	11	0.0249802	0.0624389	0.689102	1.02529	0.907193	1.15877
CXCL1	ThumbOA	Weighted mode	11	0.0240634	0.061446	0.703556	1.02436	0.908127	1.15546
CXCL1	TJR	Inverse variance weighted	11	0.0489137	0.0275197	0.0755018	1.05013	0.994988	1.10833
CXCL1	TJR	MR Egger	11	0.0582575	0.0425643	0.204283	1.05999	0.975146	1.15221
CXCL1	TJR	Weighted median	11	0.0586367	0.031143	0.0597246	1.06039	0.997599	1.12713
CXCL1	TJR	Weighted mode	11	0.0610924	0.0321069	0.0862265	1.063	0.998164	1.13204
CXCL1	TKR	Inverse variance weighted	11	0.0689436	0.039034	0.0773551	1.07138	0.992465	1.15656
CXCL1	TKR	MR Egger	11	0.0641373	0.0604141	0.316061	1.06624	0.947172	1.20027
CXCL1	TKR	Weighted median	11	0.0658491	0.0438446	0.13313	1.06807	0.980114	1.16391
CXCL1	TKR	Weighted mode	11	0.0631273	0.0456734	0.197017	1.06516	0.973953	1.16491
CXCL10	AllOA	Inverse variance weighted	24	0.00237493	0.0141546	0.866753	1.00238	0.974951	1.03058
CXCL10	AllOA	MR Egger	24	0.00681636	0.0243244	0.781921	1.00684	0.959964	1.056
CXCL10	AllOA	Weighted median	24	0.00209557	0.0184657	0.909646	1.0021	0.966478	1.03903
CXCL10	AllOA	Weighted mode	24	-0.00404006	0.0202248	0.843426	0.995968	0.95726	1.03624
CXCL10	Early_AllOA	Inverse variance weighted	24	0.0711509	0.0616113	0.248157	1.07374	0.951603	1.21156
CXCL10	Early_AllOA	MR Egger	24	0.154779	0.104532	0.152871	1.1674	0.951131	1.43284
CXCL10	Early_AllOA	Weighted median	24	0.0751555	0.0885483	0.39602	1.07805	0.906287	1.28237
CXCL10	Early_AllOA	Weighted mode	24	0.147478	0.105734	0.176402	1.15891	0.94199	1.42578
CXCL10	FingerOA	Inverse variance weighted	24	0.0595047	0.0492049	0.226538	1.06131	0.963737	1.16876
CXCL10	FingerOA	MR Egger	24	0.0123884	0.0794188	0.877465	1.01247	0.866518	1.18299
CXCL10	FingerOA	Weighted median	24	0.0964551	0.0698099	0.167069	1.10126	0.960432	1.26274
CXCL10	FingerOA	Weighted mode	24	0.0149783	0.0813494	0.85553	1.01509	0.865484	1.19056
CXCL10	HandOA	Inverse variance weighted	24	0.0143987	0.0452698	0.750435	1.0145	0.928365	1.10863
CXCL10	HandOA	MR Egger	24	0.0288792	0.0754728	0.705656	1.0293	0.887766	1.1934
CXCL10	HandOA	Weighted median	24	0.0108144	0.0511089	0.832423	1.01087	0.914517	1.11738
CXCL10	HandOA	Weighted mode	24	0.000505122	0.0580519	0.993133	1.00051	0.892904	1.12107
CXCL10	HipOA	Inverse variance weighted	24	0.0173888	0.0260328	0.504159	1.01754	0.966924	1.07081
CXCL10	HipOA	MR Egger	24	0.0426471	0.0441333	0.344385	1.04357	0.957094	1.13786
CXCL10	HipOA	Weighted median	24	0.0286018	0.0370726	0.440405	1.02901	0.956896	1.10657
CXCL10	HipOA	Weighted mode	24	0.0294177	0.0366031	0.429802	1.02985	0.958559	1.10645
CXCL10	KneeHipOA	Inverse variance weighted	23	0.00550717	0.0177384	0.756206	1.00552	0.971164	1.0411
CXCL10	KneeHipOA	MR Egger	23	0.0163599	0.029822	0.589076	1.01649	0.958782	1.07768
CXCL10	KneeHipOA	Weighted median	23	0.0202364	0.0268741	0.451445	1.02044	0.968084	1.07563
CXCL10	KneeHipOA	Weighted mode	23	0.0193194	0.0323301	0.556231	1.01951	0.956908	1.0862
CXCL10	KneeOA	Inverse variance weighted	24	0.0152964	0.0290552	0.598568	1.01541	0.959204	1.07492
CXCL10	KneeOA	MR Egger	24	0.0199446	0.0499335	0.693433	1.02014	0.925034	1.12504
CXCL10	KneeOA	Weighted median	24	0.0116231	0.0312173	0.709649	1.01169	0.951645	1.07553
CXCL10	KneeOA	Weighted mode	24	0.0202848	0.0369145	0.587954	1.02049	0.949265	1.09706
CXCL10	SpineOA	Inverse variance weighted	24	0.0458149	0.0292514	0.117291	1.04688	0.988548	1.10866
CXCL10	SpineOA	MR Egger	24	0.0647877	0.0491305	0.200838	1.06693	0.968983	1.17478
CXCL10	SpineOA	Weighted median	24	0.0461934	0.0412436	0.262707	1.04728	0.965949	1.13545
CXCL10	SpineOA	Weighted mode	24	0.0519497	0.0480747	0.291074	1.05332	0.958605	1.1574
CXCL10	THR	Inverse variance weighted	24	0.0370995	0.0307788	0.228065	1.0378	0.977041	1.10233
CXCL10	THR	MR Egger	24	0.0461476	0.0513401	0.37846	1.04723	0.946978	1.15809
CXCL10	THR	Weighted median	24	0.0698085	0.04457	0.117286	1.0723	0.982604	1.17019
CXCL10	THR	Weighted mode	24	0.0694646	0.0474373	0.156635	1.07193	0.976762	1.17638
CXCL10	ThumbOA	Inverse variance weighted	24	0.0105315	0.0536709	0.844435	1.01059	0.909679	1.12269
CXCL10	ThumbOA	MR Egger	24	0.0156388	0.088692	0.86165	1.01576	0.853681	1.20862
CXCL10	ThumbOA	Weighted median	24	-0.0619017	0.0698662	0.375615	0.939975	0.819681	1.07792
CXCL10	ThumbOA	Weighted mode	24	-0.132665	0.0976747	0.187566	0.875759	0.723173	1.06054
CXCL10	TJR	Inverse variance weighted	24	0.0517016	0.0266918	0.0527472	1.05306	0.999386	1.10962
CXCL10	TJR	MR Egger	24	0.0498086	0.0456673	0.287214	1.05107	0.961078	1.14949
CXCL10	TJR	Weighted median	24	0.0575213	0.0355341	0.105498	1.05921	0.987948	1.13561
CXCL10	TJR	Weighted mode	24	0.0508773	0.0374985	0.188019	1.05219	0.977634	1.13244
CXCL10	TKR	Inverse variance weighted	24	0.065089	0.0439612	0.138713	1.06725	0.979146	1.16329
CXCL10	TKR	MR Egger	24	0.0284361	0.0746781	0.707017	1.02884	0.888756	1.19101
CXCL10	TKR	Weighted median	24	0.0782237	0.0531619	0.141176	1.08136	0.974361	1.20012
CXCL10	TKR	Weighted mode	24	0.0718044	0.0691534	0.309908	1.07445	0.938252	1.23041
CXCL11	AllOA	Inverse variance weighted	23	0.00397168	0.0147382	0.787559	1.00398	0.975393	1.0334
CXCL11	AllOA	MR Egger	23	0.0300051	0.0336199	0.382249	1.03046	0.964746	1.10065
CXCL11	AllOA	Weighted median	23	4.42152e-05	0.0210494	0.998324	1.00004	0.959625	1.04217
CXCL11	AllOA	Weighted mode	23	-0.0128794	0.0243557	0.602237	0.987203	0.941184	1.03547
CXCL11	Early_AllOA	Inverse variance weighted	24	-0.0749329	0.0581863	0.197812	0.927806	0.827805	1.03989
CXCL11	Early_AllOA	MR Egger	24	0.0192421	0.137902	0.890297	1.01943	0.777986	1.3358
CXCL11	Early_AllOA	Weighted median	24	-0.120307	0.0847794	0.15588	0.886648	0.750906	1.04693
CXCL11	Early_AllOA	Weighted mode	24	-0.114317	0.0929992	0.231417	0.891976	0.743345	1.07032
CXCL11	FingerOA	Inverse variance weighted	23	-0.0268129	0.0518432	0.605022	0.973543	0.879479	1.07767
CXCL11	FingerOA	MR Egger	23	-0.16372	0.119897	0.186542	0.848979	0.67118	1.07388
CXCL11	FingerOA	Weighted median	23	-0.0866959	0.0734754	0.238028	0.916956	0.793971	1.05899
CXCL11	FingerOA	Weighted mode	23	-0.0913508	0.080688	0.269761	0.912698	0.779191	1.06908
CXCL11	HandOA	Inverse variance weighted	23	-0.000164526	0.0392727	0.996657	0.999835	0.925761	1.07984
CXCL11	HandOA	MR Egger	23	0.00946106	0.0930243	0.919956	1.00951	0.84125	1.21141
CXCL11	HandOA	Weighted median	23	-0.0422566	0.0558992	0.449683	0.958624	0.859144	1.06962
CXCL11	HandOA	Weighted mode	23	-0.0437542	0.0649449	0.507511	0.957189	0.842783	1.08713
CXCL11	HipOA	Inverse variance weighted	23	-0.00889224	0.0280323	0.751081	0.991147	0.938159	1.04713
CXCL11	HipOA	MR Egger	23	0.0218498	0.0655926	0.742351	1.02209	0.898785	1.16231
CXCL11	HipOA	Weighted median	23	0.00749666	0.0374705	0.841427	1.00752	0.936182	1.0843
CXCL11	HipOA	Weighted mode	23	0.0178138	0.0416963	0.673366	1.01797	0.938088	1.10466
CXCL11	KneeHipOA	Inverse variance weighted	23	0.0100461	0.0219856	0.647715	1.0101	0.967494	1.05458
CXCL11	KneeHipOA	MR Egger	23	0.0541071	0.0503094	0.294359	1.0556	0.956476	1.16499
CXCL11	KneeHipOA	Weighted median	23	-0.000374984	0.0286528	0.989558	0.999625	0.945034	1.05737
CXCL11	KneeHipOA	Weighted mode	23	-0.0122446	0.0349775	0.729615	0.98783	0.922378	1.05793
CXCL11	KneeOA	Inverse variance weighted	23	0.00437775	0.0304932	0.885844	1.00439	0.946117	1.06625
CXCL11	KneeOA	MR Egger	23	0.0509558	0.0706919	0.478971	1.05228	0.916127	1.20866
CXCL11	KneeOA	Weighted median	23	-0.00590959	0.0356923	0.868495	0.994108	0.92694	1.06614
CXCL11	KneeOA	Weighted mode	23	-0.0113292	0.0484812	0.817393	0.988735	0.899108	1.0873
CXCL11	SpineOA	Inverse variance weighted	23	0.0157192	0.0295599	0.594881	1.01584	0.958661	1.07644
CXCL11	SpineOA	MR Egger	23	0.0570603	0.068035	0.411088	1.05872	0.926549	1.20974
CXCL11	SpineOA	Weighted median	23	0.0150631	0.0409337	0.712883	1.01518	0.936911	1.09998
CXCL11	SpineOA	Weighted mode	23	0.0175532	0.0455409	0.703613	1.01771	0.930804	1.11273
CXCL11	THR	Inverse variance weighted	23	0.02677	0.0318273	0.400291	1.02713	0.965015	1.09325
CXCL11	THR	MR Egger	23	0.0647522	0.0719119	0.378098	1.06689	0.926635	1.22838
CXCL11	THR	Weighted median	23	0.0438615	0.0456033	0.336147	1.04484	0.9555	1.14253
CXCL11	THR	Weighted mode	23	0.0647619	0.0510479	0.217826	1.0669	0.965323	1.17918
CXCL11	ThumbOA	Inverse variance weighted	23	0.00686441	0.0515555	0.894078	1.00689	0.910115	1.11395
CXCL11	ThumbOA	MR Egger	23	-0.058865	0.119781	0.628212	0.942834	0.745549	1.19232
CXCL11	ThumbOA	Weighted median	23	-0.076927	0.0729855	0.291881	0.925957	0.802536	1.06836
CXCL11	ThumbOA	Weighted mode	23	-0.109163	0.0783054	0.177217	0.896584	0.769017	1.04531
CXCL11	TJR	Inverse variance weighted	23	0.00902647	0.0252505	0.720735	1.00907	0.960343	1.06026
CXCL11	TJR	MR Egger	23	0.0659719	0.0568627	0.258989	1.0682	0.95554	1.19414
CXCL11	TJR	Weighted median	23	0.0147901	0.0371719	0.690716	1.0149	0.943587	1.0916
CXCL11	TJR	Weighted mode	23	0.0242545	0.0444241	0.590576	1.02455	0.939116	1.11776
CXCL11	TKR	Inverse variance weighted	23	-0.00464736	0.0413653	0.910547	0.995363	0.917848	1.07943
CXCL11	TKR	MR Egger	23	0.0831943	0.0927134	0.379717	1.08675	0.906174	1.30332
CXCL11	TKR	Weighted median	23	-0.0192376	0.0568384	0.735016	0.980946	0.877533	1.09655
CXCL11	TKR	Weighted mode	23	-0.0201756	0.0698873	0.775523	0.980027	0.854572	1.1239
CXCL5	AllOA	Inverse variance weighted	14	0.002296	0.016073	0.88641	1.0023	0.971215	1.03438
CXCL5	AllOA	MR Egger	14	0.0168817	0.0384172	0.668159	1.01702	0.943257	1.09656
CXCL5	AllOA	Weighted median	14	0.00994843	0.0207451	0.631543	1.01	0.969755	1.05191
CXCL5	AllOA	Weighted mode	14	0.0231489	0.0247082	0.365895	1.02342	0.975038	1.0742
CXCL5	Early_AllOA	Inverse variance weighted	15	-0.0332794	0.0466979	0.476061	0.967268	0.882667	1.05998
CXCL5	Early_AllOA	MR Egger	15	-0.0873976	0.0730746	0.253054	0.916313	0.794038	1.05742
CXCL5	Early_AllOA	Weighted median	15	-0.0423976	0.0585782	0.469203	0.958489	0.854524	1.0751
CXCL5	Early_AllOA	Weighted mode	15	-0.0536947	0.0560953	0.354702	0.947721	0.849046	1.05786
CXCL5	FingerOA	Inverse variance weighted	14	0.0746714	0.0408754	0.0677286	1.07753	0.994571	1.16741
CXCL5	FingerOA	MR Egger	14	0.0685523	0.0594196	0.271085	1.07096	0.95322	1.20324
CXCL5	FingerOA	Weighted median	14	0.0682559	0.0476193	0.151753	1.07064	0.975234	1.17538
CXCL5	FingerOA	Weighted mode	14	0.0668407	0.0469736	0.178306	1.06913	0.975088	1.17223
CXCL5	HandOA	Inverse variance weighted	14	0.0237955	0.0292103	0.415287	1.02408	0.967097	1.08442
CXCL5	HandOA	MR Egger	14	0.0199313	0.0423272	0.646166	1.02013	0.938915	1.10837
CXCL5	HandOA	Weighted median	14	0.0284386	0.0340826	0.404054	1.02885	0.962363	1.09992
CXCL5	HandOA	Weighted mode	14	0.0291351	0.0347335	0.416729	1.02956	0.961806	1.10209
CXCL5	HipOA	Inverse variance weighted	15	0.0129869	0.0245176	0.596324	1.01307	0.96554	1.06294
CXCL5	HipOA	MR Egger	15	-0.0362637	0.0350564	0.319792	0.964386	0.900348	1.03298
CXCL5	HipOA	Weighted median	15	-0.00816171	0.0261774	0.755204	0.991872	0.942264	1.04409
CXCL5	HipOA	Weighted mode	15	-0.00447691	0.0265158	0.868338	0.995533	0.945116	1.04864
CXCL5	KneeHipOA	Inverse variance weighted	15	-0.00373492	0.0137676	0.786174	0.996272	0.969748	1.02352
CXCL5	KneeHipOA	MR Egger	15	-0.00620873	0.021373	0.776021	0.993811	0.953039	1.03633
CXCL5	KneeHipOA	Weighted median	15	-0.00649295	0.0176251	0.71258	0.993528	0.959793	1.02845
CXCL5	KneeHipOA	Weighted mode	15	-0.00169072	0.0169932	0.922157	0.998311	0.965608	1.03212
CXCL5	KneeOA	Inverse variance weighted	15	-0.0108294	0.0162673	0.505595	0.989229	0.958186	1.02128
CXCL5	KneeOA	MR Egger	15	-0.00684545	0.0251553	0.789798	0.993178	0.945397	1.04337
CXCL5	KneeOA	Weighted median	15	-0.00613357	0.020521	0.765022	0.993885	0.954703	1.03468
CXCL5	KneeOA	Weighted mode	15	-0.00485318	0.0200005	0.811793	0.995159	0.956902	1.03494
CXCL5	SpineOA	Inverse variance weighted	15	-0.0133909	0.02323	0.564313	0.986698	0.94278	1.03266
CXCL5	SpineOA	MR Egger	15	-0.00125824	0.0362448	0.972834	0.998743	0.930254	1.07227
CXCL5	SpineOA	Weighted median	15	-0.00523969	0.0286323	0.854799	0.994774	0.940486	1.0522
CXCL5	SpineOA	Weighted mode	15	0.00181539	0.0301221	0.952794	1.00182	0.944383	1.06274
CXCL5	THR	Inverse variance weighted	14	-0.0171231	0.0355315	0.629868	0.983023	0.916893	1.05392
CXCL5	THR	MR Egger	14	-0.0595348	0.0511519	0.267091	0.942203	0.852321	1.04156
CXCL5	THR	Weighted median	14	-0.0191891	0.0312522	0.539209	0.980994	0.922707	1.04296
CXCL5	THR	Weighted mode	14	-0.018119	0.0331311	0.59372	0.982044	0.9203	1.04793
CXCL5	ThumbOA	Inverse variance weighted	14	-0.0193722	0.0392927	0.621996	0.980814	0.908113	1.05934
CXCL5	ThumbOA	MR Egger	14	-0.0440908	0.0569939	0.454135	0.956867	0.855731	1.06996
CXCL5	ThumbOA	Weighted median	14	-0.0167461	0.0438292	0.702405	0.983393	0.902442	1.07161
CXCL5	ThumbOA	Weighted mode	14	-0.0184248	0.0501209	0.719082	0.981744	0.889886	1.08308
CXCL5	TJR	Inverse variance weighted	14	-0.0370154	0.0216513	0.0873374	0.963661	0.923622	1.00544
CXCL5	TJR	MR Egger	14	-0.0317634	0.0328736	0.353001	0.968736	0.908286	1.03321
CXCL5	TJR	Weighted median	14	-0.0182851	0.024392	0.453475	0.981881	0.936043	1.02996
CXCL5	TJR	Weighted mode	14	-0.0219607	0.0248366	0.392644	0.978279	0.931797	1.02708
CXCL5	TKR	Inverse variance weighted	15	-0.0208015	0.027272	0.445619	0.979413	0.928435	1.03319
CXCL5	TKR	MR Egger	15	-8.24991e-05	0.0424835	0.99848	0.999918	0.920029	1.08674
CXCL5	TKR	Weighted median	15	-0.0074175	0.0331983	0.8232	0.99261	0.930079	1.05935
CXCL5	TKR	Weighted mode	15	-0.00421583	0.0336346	0.902035	0.995793	0.932264	1.06365
CXCL6	AllOA	Inverse variance weighted	14	-0.00129023	0.00989167	0.896221	0.998711	0.979534	1.01826
CXCL6	AllOA	MR Egger	14	0.00710245	0.0152172	0.649047	1.00713	0.977533	1.03762
CXCL6	AllOA	Weighted median	14	0.000471632	0.0107596	0.965037	1.00047	0.979594	1.02179
CXCL6	AllOA	Weighted mode	14	0.000418524	0.0113773	0.971215	1.00042	0.978357	1.02298
CXCL6	Early_AllOA	Inverse variance weighted	14	-0.0311115	0.0527176	0.555088	0.969368	0.874207	1.07489
CXCL6	Early_AllOA	MR Egger	14	-0.0512665	0.0847379	0.556446	0.950025	0.804646	1.12167
CXCL6	Early_AllOA	Weighted median	14	-0.050225	0.0510664	0.32535	0.951015	0.860437	1.05113
CXCL6	Early_AllOA	Weighted mode	14	-0.0532322	0.0502365	0.308604	0.94816	0.85925	1.04627
CXCL6	FingerOA	Inverse variance weighted	14	0.0167049	0.0401717	0.677528	1.01685	0.939853	1.10014
CXCL6	FingerOA	MR Egger	14	0.0423839	0.0617448	0.505485	1.04329	0.924376	1.17751
CXCL6	FingerOA	Weighted median	14	0.0225218	0.0439122	0.608033	1.02278	0.938431	1.1147
CXCL6	FingerOA	Weighted mode	14	0.020657	0.0430879	0.639608	1.02087	0.938197	1.11083
CXCL6	HandOA	Inverse variance weighted	14	-0.0345248	0.0286807	0.228682	0.966064	0.913256	1.02193
CXCL6	HandOA	MR Egger	14	0.00630573	0.0438529	0.888051	1.00633	0.923443	1.09665
CXCL6	HandOA	Weighted median	14	-0.0211544	0.0318173	0.506133	0.979068	0.919876	1.04207
CXCL6	HandOA	Weighted mode	14	-0.0194643	0.0322259	0.55624	0.980724	0.920694	1.04467
CXCL6	HipOA	Inverse variance weighted	14	0.0120642	0.0243589	0.620412	1.01214	0.96495	1.06163
CXCL6	HipOA	MR Egger	14	0.0269484	0.0385464	0.497807	1.02731	0.95256	1.10794
CXCL6	HipOA	Weighted median	14	0.0110588	0.0237312	0.641213	1.01112	0.965167	1.05926
CXCL6	HipOA	Weighted mode	14	0.0126454	0.0234519	0.598859	1.01273	0.967229	1.06036
CXCL6	KneeHipOA	Inverse variance weighted	14	0.00754944	0.016111	0.639364	1.00758	0.976258	1.0399
CXCL6	KneeHipOA	MR Egger	14	0.0108495	0.025752	0.680979	1.01091	0.96115	1.06324
CXCL6	KneeHipOA	Weighted median	14	0.0075591	0.0158147	0.632666	1.00759	0.976835	1.03931
CXCL6	KneeHipOA	Weighted mode	14	0.00773029	0.0165844	0.648844	1.00776	0.975529	1.04106
CXCL6	KneeOA	Inverse variance weighted	14	-0.0101792	0.0203043	0.616136	0.989872	0.951252	1.03006
CXCL6	KneeOA	MR Egger	14	-0.0078733	0.0324765	0.81254	0.992158	0.930971	1.05737
CXCL6	KneeOA	Weighted median	14	-0.00992565	0.019673	0.613887	0.990123	0.952672	1.02905
CXCL6	KneeOA	Weighted mode	14	-0.0114974	0.0197475	0.57038	0.988568	0.951037	1.02758
CXCL6	SpineOA	Inverse variance weighted	13	0.0439272	0.0254669	0.0845504	1.04491	0.99403	1.09839
CXCL6	SpineOA	MR Egger	13	0.0259915	0.0407053	0.536198	1.02633	0.94763	1.11157
CXCL6	SpineOA	Weighted median	13	0.0211319	0.0269545	0.433048	1.02136	0.968798	1.07677
CXCL6	SpineOA	Weighted mode	13	0.0171898	0.0272469	0.539943	1.01734	0.964434	1.07315
CXCL6	THR	Inverse variance weighted	14	0.0232925	0.0275009	0.39701	1.02357	0.969854	1.08025
CXCL6	THR	MR Egger	14	0.0490965	0.0429077	0.274837	1.05032	0.965603	1.14247
CXCL6	THR	Weighted median	14	0.0235409	0.0274508	0.391131	1.02382	0.970191	1.08041
CXCL6	THR	Weighted mode	14	0.0261385	0.0288974	0.382174	1.02648	0.96996	1.0863
CXCL6	ThumbOA	Inverse variance weighted	14	-0.0149313	0.0332611	0.653494	0.98518	0.923003	1.05154
CXCL6	ThumbOA	MR Egger	14	0.0205125	0.0515517	0.697691	1.02072	0.922628	1.12925
CXCL6	ThumbOA	Weighted median	14	-0.00144716	0.0370855	0.968873	0.998554	0.928547	1.07384
CXCL6	ThumbOA	Weighted mode	14	-0.00200588	0.0347378	0.954831	0.997996	0.932308	1.06831
CXCL6	TJR	Inverse variance weighted	13	0.0076671	0.0252086	0.761017	1.0077	0.959117	1.05874
CXCL6	TJR	MR Egger	13	0.00660554	0.0403918	0.873062	1.00663	0.930008	1.08956
CXCL6	TJR	Weighted median	13	0.0041037	0.0218564	0.851067	1.00411	0.962006	1.04806
CXCL6	TJR	Weighted mode	13	0.0050497	0.0210317	0.814305	1.00506	0.964474	1.04736
CXCL6	TKR	Inverse variance weighted	14	-0.0157535	0.0404949	0.697258	0.98437	0.909261	1.06568
CXCL6	TKR	MR Egger	14	-0.0365155	0.0644914	0.581688	0.964143	0.84966	1.09405
CXCL6	TKR	Weighted median	14	-0.0139778	0.0319359	0.661617	0.986119	0.926286	1.04982
CXCL6	TKR	Weighted mode	14	-0.0131802	0.0334498	0.699947	0.986906	0.924278	1.05378
CXCL9	AllOA	Inverse variance weighted	25	0.0145753	0.0148138	0.325165	1.01468	0.985644	1.04458
CXCL9	AllOA	MR Egger	25	0.0399739	0.0347367	0.261651	1.04078	0.972281	1.11411
CXCL9	AllOA	Weighted median	25	0.0399138	0.0214482	0.0627525	1.04072	0.997878	1.0854
CXCL9	AllOA	Weighted mode	25	0.0502602	0.03478	0.161364	1.05154	0.982251	1.12573
CXCL9	Early_AllOA	Inverse variance weighted	25	-0.0183745	0.0677978	0.786376	0.981793	0.859626	1.12132
CXCL9	Early_AllOA	MR Egger	25	0.0530179	0.162366	0.746974	1.05445	0.767038	1.44955
CXCL9	Early_AllOA	Weighted median	25	-0.023459	0.0985009	0.811757	0.976814	0.805316	1.18483
CXCL9	Early_AllOA	Weighted mode	25	-0.0533454	0.152464	0.729475	0.948053	0.703157	1.27824
CXCL9	FingerOA	Inverse variance weighted	24	-0.0240527	0.0630727	0.702945	0.976234	0.862711	1.1047
CXCL9	FingerOA	MR Egger	24	0.0703968	0.142091	0.625206	1.07293	0.812124	1.4175
CXCL9	FingerOA	Weighted median	24	-0.0482629	0.0810401	0.55148	0.952883	0.812937	1.11692
CXCL9	FingerOA	Weighted mode	24	-0.0709726	0.116563	0.548573	0.931487	0.741236	1.17057
CXCL9	HandOA	Inverse variance weighted	24	-0.0511998	0.0446907	0.25194	0.950089	0.870408	1.03706
CXCL9	HandOA	MR Egger	24	0.0828301	0.100518	0.418767	1.08636	0.892092	1.32293
CXCL9	HandOA	Weighted median	24	-0.059082	0.0624538	0.344142	0.942629	0.834025	1.06538
CXCL9	HandOA	Weighted mode	24	-0.0875686	0.0840568	0.308341	0.916156	0.776996	1.08024
CXCL9	HipOA	Inverse variance weighted	24	0.0147512	0.0310846	0.635107	1.01486	0.954875	1.07861
CXCL9	HipOA	MR Egger	24	-0.0217789	0.0749698	0.774153	0.978457	0.844746	1.13333
CXCL9	HipOA	Weighted median	24	0.000711667	0.0437184	0.987012	1.00071	0.918534	1.09024
CXCL9	HipOA	Weighted mode	24	-0.016988	0.0577349	0.771212	0.983155	0.877965	1.10095
CXCL9	KneeHipOA	Inverse variance weighted	24	0.0154971	0.020535	0.45045	1.01562	0.975552	1.05733
CXCL9	KneeHipOA	MR Egger	24	0.0102768	0.0478883	0.832057	1.01033	0.919814	1.10975
CXCL9	KneeHipOA	Weighted median	24	0.0291775	0.0315153	0.35454	1.02961	0.967933	1.09521
CXCL9	KneeHipOA	Weighted mode	24	0.0397907	0.0501577	0.435704	1.04059	0.943161	1.14809
CXCL9	KneeOA	Inverse variance weighted	25	0.0207312	0.025352	0.413508	1.02095	0.971457	1.07296
CXCL9	KneeOA	MR Egger	25	0.0334752	0.0612588	0.590015	1.03404	0.917051	1.16596
CXCL9	KneeOA	Weighted median	25	0.0408815	0.0368994	0.267897	1.04173	0.969048	1.11986
CXCL9	KneeOA	Weighted mode	25	0.0450718	0.0566113	0.433743	1.0461	0.936237	1.16886
CXCL9	SpineOA	Inverse variance weighted	25	0.0152383	0.0338667	0.652746	1.01536	0.950145	1.08504
CXCL9	SpineOA	MR Egger	25	0.120407	0.079637	0.144165	1.12796	0.964948	1.3185
CXCL9	SpineOA	Weighted median	25	0.0163338	0.0488064	0.737878	1.01647	0.923738	1.11851
CXCL9	SpineOA	Weighted mode	25	0.0236259	0.068983	0.734965	1.02391	0.894419	1.17214
CXCL9	THR	Inverse variance weighted	23	0.0562815	0.0373927	0.132287	1.0579	0.983136	1.13834
CXCL9	THR	MR Egger	23	0.00812734	0.089824	0.928763	1.00816	0.845415	1.20224
CXCL9	THR	Weighted median	23	0.0313321	0.0531694	0.555667	1.03183	0.929713	1.14516
CXCL9	THR	Weighted mode	23	0.0459515	0.0857185	0.597286	1.04702	0.885098	1.23857
CXCL9	ThumbOA	Inverse variance weighted	24	-0.164508	0.0557951	0.00319388	0.848311	0.760434	0.946343
CXCL9	ThumbOA	MR Egger	24	-0.191361	0.129325	0.153135	0.825835	0.640928	1.06409
CXCL9	ThumbOA	Weighted median	24	-0.196617	0.0822887	0.0168779	0.821505	0.699141	0.965286
CXCL9	ThumbOA	Weighted mode	24	-0.225945	0.119757	0.0718881	0.797762	0.630861	1.00882
CXCL9	TJR	Inverse variance weighted	23	0.0393513	0.0285115	0.167528	1.04014	0.983605	1.09992
CXCL9	TJR	MR Egger	23	-0.0405301	0.0680261	0.557675	0.96028	0.840414	1.09724
CXCL9	TJR	Weighted median	23	0.0152158	0.0399404	0.703232	1.01533	0.93888	1.09801
CXCL9	TJR	Weighted mode	23	0.00967612	0.0532627	0.857507	1.00972	0.909629	1.12083
CXCL9	TKR	Inverse variance weighted	24	-0.0130831	0.0401222	0.744362	0.987002	0.912358	1.06775
CXCL9	TKR	MR Egger	24	-0.0276009	0.0931632	0.769807	0.972777	0.810422	1.16766
CXCL9	TKR	Weighted median	24	0.00702369	0.059601	0.90619	1.00705	0.896018	1.13184
CXCL9	TKR	Weighted mode	24	0.0183387	0.0939513	0.846956	1.01851	0.847211	1.22444
DNER	AllOA	Inverse variance weighted	14	-0.0156544	0.0156211	0.316281	0.984468	0.954782	1.01508
DNER	AllOA	MR Egger	14	0.00538321	0.0345685	0.878838	1.0054	0.939534	1.07588
DNER	AllOA	Weighted median	14	-0.0190148	0.019467	0.328684	0.981165	0.944433	1.01932
DNER	AllOA	Weighted mode	14	-0.016954	0.0193237	0.396213	0.983189	0.946647	1.02114
DNER	Early_AllOA	Inverse variance weighted	16	-0.0267321	0.0751128	0.721921	0.973622	0.840336	1.12805
DNER	Early_AllOA	MR Egger	16	-0.0724446	0.173147	0.682003	0.930117	0.662448	1.30594
DNER	Early_AllOA	Weighted median	16	-0.0180157	0.0831128	0.828394	0.982146	0.834505	1.15591
DNER	Early_AllOA	Weighted mode	16	-0.0118307	0.0848694	0.890989	0.988239	0.836796	1.16709
DNER	FingerOA	Inverse variance weighted	16	-0.0722154	0.0593072	0.223357	0.930331	0.828236	1.04501
DNER	FingerOA	MR Egger	16	-0.0869049	0.134275	0.527963	0.916764	0.704629	1.19277
DNER	FingerOA	Weighted median	16	-0.131749	0.0773535	0.0885286	0.876561	0.753247	1.02006
DNER	FingerOA	Weighted mode	16	-0.154985	0.0865383	0.0934994	0.856428	0.722816	1.01474
DNER	HandOA	Inverse variance weighted	16	-0.0569579	0.0496099	0.25092	0.944634	0.857106	1.0411
DNER	HandOA	MR Egger	16	-0.0697827	0.111611	0.541877	0.932596	0.749356	1.16064
DNER	HandOA	Weighted median	16	-0.0956963	0.0550785	0.082307	0.90874	0.815748	1.01233
DNER	HandOA	Weighted mode	16	-0.100159	0.0579689	0.104547	0.904693	0.807527	1.01355
DNER	HipOA	Inverse variance weighted	15	0.0759972	0.0291102	0.0090364	1.07896	1.01912	1.14231
DNER	HipOA	MR Egger	15	0.0734079	0.063995	0.272019	1.07617	0.949308	1.21998
DNER	HipOA	Weighted median	15	0.0637795	0.036862	0.0835903	1.06586	0.991566	1.14572
DNER	HipOA	Weighted mode	15	0.061659	0.0406055	0.151147	1.0636	0.982232	1.15171
DNER	KneeHipOA	Inverse variance weighted	15	0.0191585	0.0195842	0.327944	1.01934	0.980957	1.05923
DNER	KneeHipOA	MR Egger	15	0.0590277	0.0427002	0.190145	1.0608	0.975637	1.15341
DNER	KneeHipOA	Weighted median	15	0.0163279	0.0261322	0.532089	1.01646	0.965711	1.06988
DNER	KneeHipOA	Weighted mode	15	0.0139088	0.0271417	0.616325	1.01401	0.961473	1.06941
DNER	KneeOA	Inverse variance weighted	15	-0.00991609	0.0227569	0.663026	0.990133	0.94694	1.0353
DNER	KneeOA	MR Egger	15	0.0542301	0.0489854	0.288329	1.05573	0.95908	1.16211
DNER	KneeOA	Weighted median	15	-0.00704878	0.0297619	0.812782	0.992976	0.936709	1.05262
DNER	KneeOA	Weighted mode	15	-0.00593855	0.0291236	0.841359	0.994079	0.938924	1.05247
DNER	SpineOA	Inverse variance weighted	16	0.00505461	0.0406951	0.901152	1.00507	0.928015	1.08852
DNER	SpineOA	MR Egger	16	-0.0365703	0.0921985	0.697608	0.96409	0.804705	1.15504
DNER	SpineOA	Weighted median	16	-0.0203636	0.0456334	0.655422	0.979842	0.896009	1.07152
DNER	SpineOA	Weighted mode	16	-0.0135256	0.0439871	0.762698	0.986565	0.905072	1.0754
DNER	THR	Inverse variance weighted	15	0.0507805	0.0342603	0.138288	1.05209	0.983764	1.12517
DNER	THR	MR Egger	15	0.0418034	0.0750576	0.587022	1.04269	0.900046	1.20794
DNER	THR	Weighted median	15	0.0454841	0.0467738	0.330839	1.04653	0.954858	1.14701
DNER	THR	Weighted mode	15	0.0477597	0.0459476	0.31622	1.04892	0.958584	1.14777
DNER	ThumbOA	Inverse variance weighted	16	-0.131586	0.0514361	0.0105204	0.876704	0.792629	0.969698
DNER	ThumbOA	MR Egger	16	-0.0341228	0.112985	0.767083	0.966453	0.774473	1.20602
DNER	ThumbOA	Weighted median	16	-0.120227	0.0703219	0.087327	0.886719	0.77255	1.01776
DNER	ThumbOA	Weighted mode	16	-0.119324	0.0693096	0.105692	0.88752	0.774784	1.01666
DNER	TJR	Inverse variance weighted	15	-0.00422288	0.0251432	0.86662	0.995786	0.947903	1.04609
DNER	TJR	MR Egger	15	0.0105873	0.0535022	0.846195	1.01064	0.910031	1.12238
DNER	TJR	Weighted median	15	0.00300363	0.033424	0.928395	1.00301	0.939406	1.07092
DNER	TJR	Weighted mode	15	0.00564631	0.0311036	0.858552	1.00566	0.946185	1.06888
DNER	TKR	Inverse variance weighted	16	-0.0593966	0.037592	0.1141	0.942333	0.875398	1.01439
DNER	TKR	MR Egger	16	-0.0246874	0.083302	0.771305	0.975615	0.828648	1.14865
DNER	TKR	Weighted median	16	-0.0655171	0.0508918	0.197962	0.936583	0.847669	1.03482
DNER	TKR	Weighted mode	16	-0.0555752	0.0534303	0.314749	0.945941	0.851889	1.05038
S100A12	AllOA	Inverse variance weighted	17	-0.00523026	0.022648	0.817364	0.994783	0.951591	1.03994
S100A12	AllOA	MR Egger	17	-0.0784881	0.0433757	0.0904554	0.924513	0.849163	1.00655
S100A12	AllOA	Weighted median	17	-0.00807054	0.0249072	0.74592	0.991962	0.944699	1.04159
S100A12	AllOA	Weighted mode	17	-0.013865	0.0265634	0.608851	0.986231	0.936197	1.03894
S100A12	Early_AllOA	Inverse variance weighted	17	0.0676825	0.0747116	0.36498	1.07003	0.924269	1.23877
S100A12	Early_AllOA	MR Egger	17	0.19521	0.155845	0.229531	1.21557	0.895614	1.64982
S100A12	Early_AllOA	Weighted median	17	0.125819	0.101061	0.213135	1.13408	0.93029	1.38251
S100A12	Early_AllOA	Weighted mode	17	0.257251	0.125876	0.057809	1.29337	1.01059	1.65528
S100A12	FingerOA	Inverse variance weighted	17	0.0111497	0.0770489	0.88494	1.01121	0.869475	1.17605
S100A12	FingerOA	MR Egger	17	-0.154556	0.159439	0.347731	0.856796	0.626845	1.1711
S100A12	FingerOA	Weighted median	17	-0.094885	0.0912261	0.298289	0.909477	0.760569	1.08754
S100A12	FingerOA	Weighted mode	17	-0.0954689	0.100521	0.356369	0.908947	0.746403	1.10689
S100A12	HandOA	Inverse variance weighted	17	0.0171553	0.0558046	0.758526	1.0173	0.911903	1.13489
S100A12	HandOA	MR Egger	17	-0.143816	0.110812	0.213946	0.866047	0.696974	1.07613
S100A12	HandOA	Weighted median	17	0.0107764	0.0711083	0.879543	1.01083	0.879329	1.16201
S100A12	HandOA	Weighted mode	17	-0.00776952	0.0727563	0.916284	0.992261	0.860388	1.14435
S100A12	HipOA	Inverse variance weighted	17	0.0215467	0.0456641	0.637032	1.02178	0.934303	1.11745
S100A12	HipOA	MR Egger	17	-0.0206673	0.0975751	0.835107	0.979545	0.809034	1.18599
S100A12	HipOA	Weighted median	17	0.0380907	0.0482995	0.430325	1.03883	0.944994	1.14197
S100A12	HipOA	Weighted mode	17	0.110223	0.0553754	0.0639042	1.11653	1.00169	1.24453
S100A12	KneeHipOA	Inverse variance weighted	17	-0.00967935	0.031899	0.761556	0.990367	0.930344	1.05426
S100A12	KneeHipOA	MR Egger	17	-0.0638881	0.0665889	0.352548	0.93811	0.823326	1.0689
S100A12	KneeHipOA	Weighted median	17	0.0209185	0.0325044	0.51986	1.02114	0.958113	1.08831
S100A12	KneeHipOA	Weighted mode	17	0.0322054	0.0342274	0.360733	1.03273	0.965721	1.10439
S100A12	KneeOA	Inverse variance weighted	17	-0.0314063	0.029975	0.294753	0.969082	0.913787	1.02772
S100A12	KneeOA	MR Egger	17	-0.0789116	0.0631716	0.230748	0.924122	0.8165	1.04593
S100A12	KneeOA	Weighted median	17	-0.00823614	0.0368107	0.822957	0.991798	0.922761	1.066
S100A12	KneeOA	Weighted mode	17	-0.0115284	0.0381584	0.766453	0.988538	0.917302	1.06531
S100A12	SpineOA	Inverse variance weighted	17	-0.0150962	0.0362123	0.676766	0.985017	0.917528	1.05747
S100A12	SpineOA	MR Egger	17	-0.0409427	0.0756121	0.596126	0.959884	0.827669	1.11322
[truncated: 4,434 more rows]

## Sheet: Supplementary Table 5
Supplementary Table 5.Level Multiplicity and PRESSO Testing
exposure	outcome	egger_intercept	se	pval	Presso-test	Presso-pval
CCL19	KneeHipOA	0.00279214	0.00368712	0.458179	20.0432	0.602
CD6	TJR	-0.00390906	0.00738953	0.604546	20.8892	0.369
CD6	TKR	-0.000794636	0.00461808	0.865682	14.79	0.712
CXCL9	ThumbOA	0.00297865	0.0128781	0.819223	27.2625	0.369
DNER	ThumbOA	0.000308024	0.0067795	0.964451	13.3498	0.734
FLT3LG	HandOA	0.000887392	0.00522498	0.86636	30.2842	0.48
IL10RB	THR	-0.00185131	0.00549968	0.740295	17.5386	0.735
LTA	KneeHipOA	0.0113043	0.00413625	0.0536594	22.8208	0.39
LTA	KneeOA	0.011331	0.00475792	0.628487	25.9671	0.272
MIP1A	HandOA	-0.00960621	0.00905468	0.306691	13.2262	0.745
MIP1A	ThumbOA	-0.00516854	0.00721632	0.485626	17.6922	0.503
TNFB	AllOA	-0.00432674	0.00300415	0.16327	25.0302	0.529
TNFB	HandOA	-0.00738573	0.00814065	0.373675	25.6351	0.547
TNFB	SpineOA	-0.00364259	0.00731765	0.623364	29.5929	0.316
TRAIL	AllOA	0.00692165	0.00267793	0.115972	29.8146	0.399
TRANCE	TJR	0.000301513	0.00503199	0.952631	35.3971	0.353
TRANCE	TKR	-0.0146136	0.00676894	0.0892669	33.134	0.425
UPA	TKR	0.000901148	0.008441	0.915948	23.6395	0.486
RANTES	ThumbOA	-0.0183109	0.0250074	0.484931	8.48028	0.682

## Sheet: Supplementary Table 6
Supplementary Table 6.heterogeneity test.
exposure	outcome	Q	Q_df	Q_pval
CCL19	KneeHipOA	18.1165	20	0.579732
CD6	TJR	14.3832	16	0.570187
CD6	TKR	19.2261	16	0.257111
CXCL9	ThumbOA	24.7202	23	0.364872
DNER	ThumbOA	11.7484	15	0.697965
FLT3LG	HandOA	29.0684	29	0.461507
IL10RB	THR	16.4855	19	0.624683
LTA	KneeHipOA	18.9898	19	0.457491
LTA	KneeOA	20.9001	19	0.342349
MIP1A	HandOA	15.8219	15	0.393984
MIP1A	ThumbOA	12.39	15	0.6493
TNFB	AllOA	23.7668	24	0.474996
TNFB	HandOA	23.5964	24	0.484862
TNFB	SpineOA	28.0203	24	0.259184
TRAIL	AllOA	26.5695	26	0.43217
TRANCE	TJR	32.6207	30	0.339237
TRANCE	TKR	30.4562	30	0.442478
UPA	TKR	21.727	22	0.47628
RANTES	ThumbOA	6.81721	9	0.656144

## Sheet: Supplementary Table 7
Supplementary Table 7.Reverse MR analysis results
exposure	outcome	method	nsnp	b	se	pval	or	or_lci95	or_uci95	pval-FDR
AllOA	TNFB	Inverse variance weighted	19	0.12123	0.106222	0.253749	1.12888	0.916709	1.39017	0.998076
AllOA	TRAIL	Inverse variance weighted	19	0.0339378	0.0932635	0.715939	1.03452	0.861691	1.24201	0.998076
HandOA	FLT3LG	Inverse variance weighted	8	-0.0396415	0.0539134	0.462168	0.961134	0.864753	1.06826	0.998076
HandOA	MIP1A	Inverse variance weighted	6	0.0617989	0.058725	0.292642	1.06375	0.948094	1.19351	0.998076
HandOA	TNFB	Inverse variance weighted	7	0.0356822	0.0633477	0.573247	1.03633	0.915322	1.17333	0.998076
KneeHipOA	RANTES	Inverse variance weighted	13	-0.0156286	0.161692	0.922999	0.984493	0.717096	1.3516	0.998076
KneeHipOA	CCL19	Inverse variance weighted	26	-0.025447	0.0584572	0.663338	0.974874	0.869338	1.09322	0.998076
KneeHipOA	LTA	Inverse variance weighted	23	-0.0183377	0.0626557	0.769771	0.981829	0.868365	1.11012	0.998076
KneeOA	LTA	Inverse variance weighted	21	-0.123556	0.0558657	0.0269896	0.883772	0.792111	0.986039	0.998076
THR	IL10RB	Inverse variance weighted	35	0.0228986	0.0245112	0.350195	1.02316	0.97517	1.07352	0.998076
ThumbOA	CXCL9	Inverse variance weighted	5	0.0315241	0.0504	0.531657	1.03203	0.934952	1.13918	0.998076
ThumbOA	DNER	Inverse variance weighted	4	-0.0557029	0.0560656	0.320451	0.94582	0.847392	1.05568	0.998076
ThumbOA	MIP1A	Inverse variance weighted	5	-0.0117135	0.0519409	0.821578	0.988355	0.892688	1.09427	0.998076
TJR	CD6	Inverse variance weighted	37	0.0180924	0.0343327	0.598212	1.01826	0.951991	1.08914	0.998076
TJR	TRANCE	Inverse variance weighted	33	0.0511423	0.0363084	0.158968	1.05247	0.980177	1.1301	0.998076
TKR	CD6	Inverse variance weighted	11	-0.00153809	0.0465964	0.973668	0.998463	0.911315	1.09395	0.998076
TKR	TRANCE	Inverse variance weighted	10	0.0150047	0.0491758	0.760272	1.01512	0.921843	1.11783	0.998076
TKR	UPA	Inverse variance weighted	11	-0.0203995	0.046381	0.660064	0.979807	0.894665	1.07305	0.998076

## Sheet: Supplementary Table 8
Supplementary Table 8. Replication of SNPs information
SNP	a1	a2	beta	eaf	chr	se	p	samplesize	rsq	effective_n	F
rs10792025	T	C	-0.0593	0.3383	11	0.0124	1.73e-06	14727	0.00155073	11989	23.2189
rs10926313	A	G	-0.0884	0.8334	1	0.0175	4.39e-07	14288	0.00178296	11989	31.0683
rs114302245	T	C	0.0791	0.358	16	0.0169	2.86e-06	10894	0.00200724	11989	31.4166
rs137887001	C	G	0.2235	0.9827	20	0.0486	4.25e-06	14288	0.00147819	11989	24.3053
rs181095999	T	C	-0.2226	0.0227	12	0.0474	2.65e-06	14736	0.00149459	11989	32.4646
rs2731672	T	C	0.0926	0.2679	5	0.0152	1.11e-09	11783	0.00314041	11989	39.7595
rs2856226	T	C	-0.0995	0.8975	17	0.0214	3.33e-06	12404	0.00174009	11989	22.6317
rs356283	T	G	0.0588	0.6475	1	0.0123	1.75e-06	14730	0.00154927	11989	23.2816
rs3733402	A	G	-0.1305	0.5102	4	0.0116	2.32e-29	14736	0.00851667	11989	126.486
rs5030072	T	C	0.0594	0.5711	3	0.0119	5.99e-07	14716	0.00169049	11989	25.4773
rs6963617	T	C	0.0754	0.2938	7	0.0142	1.1e-07	14288	0.0019697	11989	33.7823
rs76686678	T	G	0.2607	0.015	2	0.0521	5.62e-07	14730	0.00169717	11989	29.6385
rs10024178	T	C	-0.0925	0.905	4	0.0199	3.35e-06	14716	0.00146625	11989	21.6798
rs111478357	T	C	0.2044	0.0243	2	0.044	3.39e-06	13801	0.00156146	11989	27.392
rs112665079	T	C	0.8932	0.051	20	0.026	1e-200	14720	0.074234	11989	1231.74
rs115657851	A	G	0.139	0.0462	1	0.0293	2.1e-06	14715	0.00152732	11989	25.0958
rs117645472	A	T	0.3494	0.0125	18	0.0754	3.59e-06	11095	0.00193203	11989	33.5338
rs12479560	A	G	0.12	0.32	20	0.0147	3.26e-16	12404	0.00534452	11989	78.212
rs1608554	A	G	0.0598	0.656	7	0.0122	9.5e-07	14733	0.00162833	11989	23.8138
rs189104742	A	T	0.2754	0.9857	4	0.0584	2.41e-06	14729	0.00150776	11989	31.556
rs2527856	T	C	0.0562	0.5989	7	0.0122	4.09e-06	14288	0.00148319	11989	21.711
rs4749761	A	T	0.5548	0.0104	10	0.1204	4.07e-06	6862	0.0030857	11989	43.7402
rs541944924	T	C	0.1673	0.0316	1	0.0358	2.97e-06	14080	0.00154886	11989	24.1574
rs62319741	T	C	0.1281	0.9456	4	0.0258	6.87e-07	14733	0.00167071	11989	24.9115
rs7292320	A	G	-0.0599	0.2529	22	0.0131	4.82e-06	14729	0.00141769	11989	19.9947
rs75492374	A	G	0.3552	0.9905	1	0.077	3.97e-06	11139	0.00190707	11989	26.5066
rs80212763	T	C	0.9687	0.0189	20	0.0448	1.1e-103	14249	0.0317743	11989	513.677
rs118115625	T	C	0.1703	0.0344	12	0.0362	2.55e-06	11778	0.00187585	11989	22.7327
rs1329733	A	G	-0.0674	0.5323	9	0.0136	7.2e-07	11330	0.00216346	11989	25.6809
rs13303278	A	C	-0.0664	0.5539	1	0.0144	4.01e-06	10265	0.00206746	11989	22.4105
rs1370215	T	C	-0.07	0.7417	18	0.0153	4.76e-06	11330	0.00184441	11989	21.3083
rs138311590	A	G	-0.0811	0.84	4	0.0176	4.07e-06	11758	0.00180291	11989	20.8209
rs142585779	T	C	0.2119	0.038	9	0.0435	1.11e-06	10266	0.00230656	11989	33.8061
rs142970662	A	G	0.311	0.0191	7	0.0639	1.13e-06	9834	0.00240343	11989	35.7625
rs148226005	A	G	0.2112	0.9758	12	0.0451	2.83e-06	11765	0.00186083	11989	24.8329
rs17340161	A	G	-0.0873	0.8494	5	0.0189	3.86e-06	11330	0.0018799	11989	22.1308
rs3003450	T	G	0.0632	0.6627	1	0.0137	3.97e-06	11762	0.00180634	11989	21.0369
rs4993886	A	T	-0.079	0.6759	8	0.0162	1.08e-06	8371	0.00283347	11989	22.9461
rs55885546	A	G	-0.2047	0.0245	8	0.044	3.28e-06	11778	0.00183457	11989	23.6335
rs569463048	T	G	-0.2687	0.028	11	0.0588	4.88e-06	7943	0.0026228	11989	31.331
rs62277657	A	G	0.0833	0.1972	3	0.0166	5.22e-07	11777	0.00213395	11989	25.9269
rs76672219	A	C	-0.3226	0.9882	1	0.0682	2.24e-06	11291	0.00197808	11989	27.4661
rs77502336	C	G	0.0679	0.318	11	0.0141	1.47e-06	11775	0.00196589	11989	23.5905
rs9496445	T	C	0.0853	0.1545	6	0.0181	2.44e-06	11768	0.00188405	11989	22.4091
rs9684768	C	G	0.0692	0.626	4	0.014	7.7e-07	11330	0.00215212	11989	25.4575
rs9941952	T	C	0.0765	0.7151	22	0.0167	4.63e-06	11774	0.00177937	11989	28.1384
rs115455827	A	G	0.1447	0.9489	5	0.0305	2.09e-06	11792	0.00190544	11989	23.9886
rs117097664	A	C	0.2444	0.0197	6	0.0522	2.84e-06	11345	0.00192883	11989	26.2294
rs148317708	A	G	-0.212	0.0295	18	0.042	4.47e-07	10919	0.0023284	11989	28.1671
rs2470622	A	G	-0.1229	0.9127	8	0.0242	3.8e-07	11345	0.0022686	11989	27.3685
rs2691530	T	C	-0.067	0.5969	7	0.0133	4.71e-07	11793	0.00214764	11989	25.5261
rs2712427	A	G	0.0626	0.4935	3	0.0134	2.99e-06	11345	0.00192033	11989	22.2651
rs428324	T	C	0.0692	0.6047	18	0.0148	2.93e-06	10281	0.00212234	11989	23.5861
rs7171268	T	C	0.1554	0.9514	15	0.0329	2.32e-06	11345	0.00196304	11989	25.3881
rs117164089	T	C	-0.271	0.014	19	0.0565	1.61e-06	13421	0.0017115	11989	27.2631
rs12188775	T	G	0.1213	0.9435	5	0.0247	9.06e-07	14737	0.00163406	11989	23.1512
rs12259196	A	G	-0.075	0.1928	10	0.0148	4.03e-07	13244	0.00193555	11989	23.225
rs12533747	A	G	0.1389	0.0802	7	0.0276	4.84e-07	14295	0.00176886	11989	40.8003
rs12539643	C	G	0.1867	0.966	7	0.0408	4.74e-06	11344	0.0018428	11989	26.0291
rs13058191	C	G	-0.2164	0.0256	22	0.0467	3.59e-06	14295	0.00150005	11989	33.4704
rs140072192	A	G	0.2773	0.0196	16	0.0602	4.1e-06	11925	0.00177643	11989	35.3395
rs148834134	T	C	0.2541	0.0235	21	0.0556	4.87e-06	13421	0.00155405	11989	39.8831
rs17647697	A	C	-0.1617	0.9727	7	0.0352	4.35e-06	14741	0.0014297	11989	20.4957
rs17689534	A	G	0.2208	0.0229	4	0.0462	1.76e-06	13421	0.00169924	11989	29.3408
rs182658308	A	T	-0.2055	0.9685	14	0.0432	1.97e-06	10894	0.00207323	11989	28.1379
rs1878359	A	G	0.0626	0.719	8	0.0126	6.76e-07	14740	0.00167202	11989	23.3744
rs2904780	A	C	-0.0685	0.3918	6	0.0143	1.67e-06	11538	0.00198514	11989	25.8553
rs3128517	T	C	-0.0775	0.4965	9	0.0118	5.11e-11	14295	0.0030089	11989	43.0508
rs34559191	T	C	0.0607	0.3088	19	0.0124	9.82e-07	13675	0.00174948	11989	21.5395
rs397081	T	C	0.1203	0.9514	6	0.0262	4.4e-06	14743	0.00142817	11989	19.7546
rs4017	T	C	-0.1187	0.9491	4	0.0258	4.21e-06	14742	0.00143397	11989	20.0933
rs62092633	T	C	-0.1249	0.1005	18	0.0259	1.42e-06	11344	0.00204619	11989	32.0803
rs62494116	T	C	0.0578	0.6636	8	0.0117	7.81e-07	14729	0.00165444	11989	21.9994
rs6328	A	C	-0.0797	0.3498	1	0.0122	6.46e-11	13224	0.00321736	11989	38.3149
rs72673086	A	G	0.0584	0.3152	4	0.0126	3.57e-06	12858	0.00166822	11989	18.9562
rs77493302	T	C	0.0853	0.8904	6	0.0185	4.01e-06	14743	0.00144013	11989	20.9637
rs9479501	T	G	0.0629	0.2135	6	0.0137	4.41e-06	14729	0.0014293	11989	19.5938
rs1032417	C	G	-0.0858	0.1545	12	0.0165	1.99e-07	14296	0.00188813	11989	27.5446
rs1034059	A	G	0.0681	0.6981	6	0.0145	2.65e-06	14296	0.00154076	11989	27.9968
rs111764025	C	G	0.1095	0.9304	8	0.0238	4.21e-06	14731	0.00143508	11989	22.9079
rs11695193	A	T	-0.0806	0.1582	2	0.0162	6.51e-07	14743	0.00167643	11989	25.5502
rs11709039	T	C	0.0781	0.856	3	0.0168	3.34e-06	14743	0.00146393	11989	22.1998
rs12073499	A	C	-0.0812	0.8466	1	0.0167	1.16e-06	14295	0.00165135	11989	24.5196
rs140844269	C	G	-0.3615	0.0099	11	0.0776	3.19e-06	12330	0.00175726	11989	31.6641
rs148608719	A	G	0.3474	0.0145	5	0.0683	3.65e-07	12745	0.00202612	11989	44.1049
rs34154371	T	C	-0.2016	0.9714	1	0.0422	1.78e-06	13232	0.00172206	11989	29.9445
rs56328050	C	G	-0.1987	0.8696	2	0.0173	1.56e-30	14743	0.00886967	11989	133.185
rs73306603	T	C	0.2044	0.978	10	0.0412	7.01e-07	14741	0.00166715	11989	26.5462
rs78449258	A	G	-0.2001	0.9804	9	0.0428	2.94e-06	14744	0.00148049	11989	22.72
rs114744647	T	C	0.2107	0.9774	16	0.0451	2.99e-06	14730	0.00147975	11989	28.9425
rs12075	A	G	0.0749	0.5547	1	0.0114	5.03e-11	14731	0.0029222	11989	40.9339
rs139476527	T	G	0.2826	0.0125	20	0.0606	3.11e-06	12933	0.00167895	11989	25.5453
rs139597204	A	C	-0.3374	0.0128	4	0.0714	2.3e-06	12303	0.00181203	11989	35.4917
rs1564995	A	G	-0.0609	0.6155	11	0.0131	3.34e-06	14286	0.00151073	11989	25.119
rs2112920	C	G	0.0817	0.8362	19	0.016	3.29e-07	14286	0.00182206	11989	26.1663
rs2201150	T	C	0.0785	0.3561	3	0.0123	1.75e-10	14286	0.00284343	11989	40.4798
rs2228467	T	C	-0.3316	0.9289	3	0.0225	3.69e-49	14733	0.0145303	11989	217.112
rs34536806	T	G	0.1017	0.9023	11	0.0208	1.01e-06	14286	0.00167086	11989	26.0952
rs35543857	A	G	-0.1138	0.9282	12	0.0244	3.1e-06	14286	0.00152053	11989	24.6991
rs554698477	A	G	0.1063	0.8771	17	0.0226	2.56e-06	10894	0.00202703	11989	26.5989
rs6894241	A	C	-0.0656	0.2333	5	0.0137	1.68e-06	14715	0.00155593	11989	22.6855
rs73171545	A	G	-0.0861	0.1199	22	0.0187	4.14e-06	14286	0.00148194	11989	22.383
rs73209015	A	T	-0.0913	0.1104	8	0.0189	1.36e-06	14728	0.00158214	11989	24.1508
rs757973	A	G	0.2002	0.09	7	0.0205	1.58e-22	14713	0.00644127	11989	97.2176
rs79432525	T	G	0.1929	0.9754	10	0.0422	4.85e-06	14247	0.00146467	11989	25.483
rs79684468	T	C	0.1502	0.0433	3	0.0303	7.16e-07	14286	0.00171735	11989	26.7483
rs79722574	T	C	-0.1215	0.167	17	0.0156	6.78e-15	14720	0.00410458	11989	60.6988
rs9940390	T	C	-0.0818	0.7358	16	0.0133	7.73e-10	14286	0.00264122	11989	37.2572
rs9976282	A	G	-0.1678	0.0333	21	0.0345	1.15e-06	14722	0.0016045	11989	26.7329
rs10242459	A	G	0.0729	0.8219	7	0.0154	2.2e-06	14729	0.00151928	11989	22.9487
rs10496135	C	G	0.1856	0.9689	2	0.0384	1.34e-06	14288	0.00163258	11989	29.7193
rs113539352	C	G	0.4485	0.992	3	0.0922	1.15e-06	11439	0.00206468	11989	36.6317
rs11574915	A	C	-0.1464	0.8639	9	0.017	7.19e-18	14733	0.00500923	11989	74.6209
rs138108512	A	G	-0.2939	0.0119	14	0.0616	1.83e-06	13422	0.00169336	11989	27.3157
rs138440733	A	G	-0.1724	0.0585	22	0.036	1.68e-06	12404	0.00184576	11989	40.7377
rs1415763	C	G	0.0757	0.1687	6	0.0157	1.42e-06	14731	0.00157592	11989	23.7119
rs147708384	T	C	-0.2707	0.0151	17	0.0574	2.4e-06	13801	0.00160918	11989	30.1419
rs28635588	A	G	-0.1775	0.8408	6	0.0206	6.9e-18	9182	0.00802271	11989	78.0879
rs34791102	A	G	0.1238	0.0534	9	0.0265	2.99e-06	14735	0.00147916	11989	22.8636
rs3792790	A	C	0.0551	0.4736	5	0.012	4.4e-06	14288	0.00147363	11989	21.6585
rs4554017	T	C	0.0596	0.3904	4	0.0122	1.03e-06	14288	0.00166777	11989	24.1948
rs4907572	A	G	-0.0671	0.2653	13	0.0137	9.69e-07	14722	0.00162701	11989	25.8817
rs62292952	T	G	0.2346	0.8822	3	0.0185	7.53e-37	14728	0.0108022	11989	170.404
rs6486995	A	T	-0.0697	0.2452	12	0.0135	2.43e-07	14735	0.00180602	11989	26.5412
rs6870560	T	C	0.0863	0.8559	5	0.0169	3.28e-07	14732	0.00176717	11989	27.1106
rs73257451	T	C	-0.3645	0.989	8	0.0756	1.43e-06	11337	0.00204663	11989	32.8619
rs74764632	A	T	0.1349	0.9557	16	0.0294	4.47e-06	14734	0.00142708	11989	22.7358
rs7595241	C	G	0.0615	0.6941	2	0.013	2.24e-06	14288	0.00156413	11989	22.9821
rs79086127	T	C	-0.2096	0.0195	4	0.045	3.2e-06	14247	0.00152067	11989	23.9711
rs9469127	C	G	-0.4884	0.9365	6	0.0277	1.41e-69	14735	0.0206648	11989	430.183
rs10207134	T	C	-0.0996	0.326	2	0.0128	7.18e-15	14287	0.00422067	11989	62.5466
rs10837780	T	C	0.1191	0.9413	11	0.026	4.63e-06	14288	0.00146666	11989	22.4291
rs111674022	T	C	-0.0953	0.0967	1	0.0208	4.61e-06	14288	0.00146727	11989	22.7025
rs11242693	T	C	0.0637	0.3674	6	0.0135	2.38e-06	12404	0.00179201	11989	23.4363
rs1129474	T	C	0.0573	0.5396	8	0.012	1.8e-06	14288	0.00159347	11989	23.3435
rs11582772	T	C	0.2585	0.9859	1	0.0548	2.39e-06	14243	0.00156006	11989	26.5064
rs117753190	C	G	-0.185	0.9688	17	0.0359	2.56e-07	14243	0.00186125	11989	29.5258
rs117900576	C	G	-0.2256	0.9694	17	0.0429	1.45e-07	13224	0.00208718	11989	40.0445
rs13049624	A	G	-0.1315	0.9476	21	0.0276	1.89e-06	14288	0.00158647	11989	24.5751
rs151092565	T	C	-0.1512	0.0376	14	0.0328	4.03e-06	14728	0.00144094	11989	24.4051
rs2003431	A	T	-0.1602	0.0632	14	0.0344	3.21e-06	9786	0.00221172	11989	29.8234
rs2796032	T	C	0.0636	0.3159	9	0.0127	5.5e-07	14718	0.00170129	11989	25.7729
rs41302923	A	G	0.1939	0.9774	10	0.0414	2.82e-06	14726	0.00148759	11989	24.4971
rs4981022	A	G	0.0635	0.6933	12	0.0128	7.02e-07	14721	0.00166926	11989	25.2834
rs564398411	T	C	0.3494	0.9856	12	0.0713	9.56e-07	10407	0.00230263	11989	36.1817
rs5769672	T	G	-0.1184	0.9406	22	0.0257	4.09e-06	14732	0.00143883	11989	23.1105
rs6420556	T	C	-0.0736	0.1755	18	0.0158	3.19e-06	14288	0.0015166	11989	22.4308
rs6498926	A	T	0.0616	0.3426	16	0.0134	4.29e-06	12844	0.00164288	11989	21.9879
rs73072893	A	G	0.2057	0.9739	12	0.0422	1.09e-06	13230	0.00179296	11989	28.5156
rs742493	T	C	0.1459	0.883	6	0.0185	3.11e-15	14735	0.00420384	11989	65.0868
rs9274623	T	G	-0.076	0.215	6	0.0148	2.82e-07	14288	0.00184244	11989	27.9077
rs1001495	T	C	0.0983	0.9113	2	0.0215	4.83e-06	13650	0.00152931	11989	21.3535
rs11017721	A	G	0.0971	0.1154	10	0.0186	1.79e-07	14288	0.00190403	11989	27.553
rs112492	A	G	-0.0692	0.7293	11	0.014	7.7e-07	13224	0.00184441	11989	25.047
rs113959305	T	C	-0.1397	0.0559	22	0.0285	9.5e-07	13224	0.00181392	11989	27.2926
rs116683909	A	G	-0.21	0.0278	3	0.0426	8.24e-07	14724	0.00164792	11989	35.1781
rs117639761	A	C	-0.3246	0.9561	17	0.0413	3.85e-15	14736	0.00417503	11989	131.484
rs12204524	C	G	0.1164	0.9291	6	0.0237	9.04e-07	14727	0.00163547	11989	26.3315
rs143910182	T	C	0.2157	0.0255	3	0.0449	1.56e-06	14730	0.00156453	11989	34.1351
rs146074782	A	G	-0.3061	0.0116	1	0.0626	1.01e-06	12935	0.00184534	11989	27.8472
rs16971993	T	C	-0.1285	0.0956	17	0.025	2.75e-07	14288	0.00184592	11989	40.9079
rs17735284	A	T	0.0927	0.0922	11	0.0202	4.45e-06	14725	0.00142837	11989	21.2096
rs1926742	A	G	0.0574	0.3093	10	0.0125	4.39e-06	14725	0.00143016	11989	20.7554
rs2870238	T	C	0.0574	0.4869	4	0.0114	4.78e-07	14736	0.0017177	11989	24.2958
rs4317138	T	C	0.0585	0.6736	3	0.0127	4.1e-06	14288	0.00148303	11989	21.5307
rs4719850	T	C	-0.0548	0.5907	7	0.0118	3.42e-06	14726	0.00146263	11989	21.412
rs7225405	T	G	-0.2256	0.0643	17	0.0291	9e-15	11538	0.00518299	11989	71.0852
rs73071153	A	G	-0.1497	0.0393	7	0.0319	2.7e-06	14728	0.00149324	11989	24.9617
rs73114426	A	G	0.0948	0.0846	12	0.0207	4.66e-06	14731	0.00142195	11989	20.5308
rs74127049	C	G	0.0603	0.608	1	0.0132	4.92e-06	13422	0.0015526	11989	23.3002
rs74491711	A	G	0.1273	0.048	3	0.0278	4.67e-06	14735	0.00142121	11989	21.8524
rs77083410	C	G	0.224	0.0223	11	0.0416	7.26e-08	14734	0.00196424	11989	32.3035
rs77354000	A	G	-0.2064	0.9788	10	0.0437	2.32e-06	14735	0.00151185	11989	26.0939
rs77527696	T	C	-0.2538	0.0298	17	0.0465	4.81e-08	13829	0.00214988	11989	51.6939
rs10792444	T	C	-0.0865	0.8838	11	0.0181	1.76e-06	14732	0.0015481	11989	22.6722
rs11028036	A	G	0.0546	0.5707	11	0.0117	3.06e-06	14728	0.00147668	11989	21.5429
rs11140450	A	T	-0.2681	0.9693	9	0.0579	3.65e-06	10797	0.00198222	11989	46.3772
rs111437511	T	C	0.1437	0.0428	8	0.0297	1.31e-06	14733	0.00158664	11989	24.9665
rs116534774	T	C	0.3717	0.9916	9	0.0777	1.72e-06	11139	0.00205061	11989	25.6921
rs12114935	A	G	0.0769	0.7856	8	0.0142	6.11e-08	14732	0.00198705	11989	29.4021
rs12606983	T	C	-0.0673	0.2475	18	0.0134	5.1e-07	14715	0.00171149	11989	24.8643
rs143132666	A	C	-0.1934	0.0225	1	0.0406	1.9e-06	14734	0.00153791	11989	24.2783
rs147851492	A	G	0.2127	0.0215	15	0.0449	2.17e-06	14727	0.00152169	11989	28.0832
rs149395110	T	C	-0.2782	0.0129	2	0.0609	4.92e-06	12880	0.00161781	11989	25.4332
rs1705699	T	C	-0.0546	0.5447	8	0.0116	2.52e-06	14714	0.00150364	11989	21.7864
rs200184122	T	C	-0.0822	0.6982	11	0.018	4.96e-06	9830	0.00211745	11989	28.0657
rs521795	T	C	-0.0624	0.3844	13	0.0122	3.14e-07	14288	0.00182787	11989	26.375
rs549735081	T	C	-0.4672	0.9355	19	0.028	1.67e-62	11327	0.0239941	11989	306.387
rs636479	A	G	0.0548	0.3757	11	0.0119	4.12e-06	14731	0.0014377	11989	20.7784
rs7137942	A	G	-0.0637	0.6502	12	0.0133	1.67e-06	12404	0.00184621	11989	22.9335
rs7252764	T	C	0.2321	0.0471	19	0.0295	3.61e-15	14736	0.00418374	11989	71.5936
rs7296588	A	G	-0.1159	0.4365	12	0.0116	1.66e-23	14725	0.00673472	11989	97.9379
rs74256540	A	G	0.1236	0.1421	19	0.017	3.58e-13	14288	0.00368659	11989	53.4108
rs759817	T	C	0.3919	0.3275	19	0.0123	1e-200	14288	0.0663461	11989	1036.61
rs7611785	A	G	0.0941	0.103	3	0.0198	2.01e-06	14736	0.0015306	11989	24.1474
rs79990760	A	G	0.2192	0.9825	10	0.0478	4.52e-06	14725	0.00142629	11989	24.3667
rs851850	A	G	-0.0777	0.846	6	0.0163	1.87e-06	14288	0.00158806	11989	22.5091
rs11078696	T	G	-0.0855	0.7824	17	0.017	4.92e-07	10894	0.00231696	11989	27.1794
rs112641086	T	C	-0.1056	0.0895	2	0.0198	9.64e-08	14731	0.00192746	11989	26.8179
rs116782490	A	C	0.2298	0.9815	5	0.0488	2.49e-06	12633	0.00175251	11989	24.2696
rs139902	A	C	0.0684	0.3659	22	0.0121	1.58e-08	14285	0.00223229	11989	31.076
rs143400203	T	C	0.1812	0.0244	7	0.0392	3.79e-06	14722	0.00144946	11989	23.046
rs1514964	T	C	-0.1263	0.9486	1	0.0264	1.72e-06	14734	0.00155118	11989	22.952
rs2477954	T	C	-0.058	0.6211	10	0.012	1.34e-06	14286	0.0016328	11989	22.6522
rs2631360	A	G	0.0597	0.5481	5	0.0128	3.1e-06	11780	0.00184355	11989	20.8315
rs2866626	C	G	-0.0597	0.6079	4	0.0121	8.06e-07	14285	0.00170145	11989	24.3089
rs371663005	A	G	-0.0959	0.8571	11	0.0208	4.02e-06	10894	0.00194785	11989	24.5934
rs4866742	T	C	0.0702	0.4126	5	0.0122	8.71e-09	12829	0.0025746	11989	30.7136
rs546951873	A	G	0.3427	0.0122	12	0.0672	3.4e-07	11273	0.00230211	11989	31.9949
rs6580980	A	G	-0.0688	0.4015	12	0.0118	5.53e-09	14285	0.00237444	11989	32.5661
rs6671688	T	C	0.0534	0.5411	1	0.0116	4.16e-06	14286	0.0014814	11989	20.2569
rs71363004	C	G	0.2181	0.9802	18	0.0466	2.87e-06	11982	0.00182511	11989	22.1606
rs73000929	A	G	-0.1935	0.0347	11	0.0355	5.02e-08	14734	0.00201265	11989	37.0456
rs76291845	A	G	0.2696	0.9859	2	0.0542	6.55e-07	14244	0.00173427	11989	28.8384
rs7661151	T	C	0.0531	0.6323	4	0.0116	4.7e-06	14730	0.00142073	11989	19.3352
rs76669782	A	C	-0.2853	0.0176	9	0.0513	2.68e-08	12933	0.00238616	11989	36.4998
rs77569365	T	G	0.129	0.9561	13	0.0282	4.77e-06	14734	0.00141841	11989	20.6085
rs78552613	T	C	-0.1844	0.0271	10	0.0395	3.04e-06	14734	0.00147715	11989	26.4625
rs78843608	A	G	-0.1684	0.0376	5	0.0323	1.85e-07	14725	0.00184282	11989	30.2793
rs10990301	A	T	0.085	0.8839	9	0.0186	4.88e-06	14296	0.0014589	11989	21.2276
rs111476793	A	G	0.0869	0.1344	4	0.019	4.79e-06	12800	0.00163185	11989	22.5264
rs112315344	T	G	0.2123	0.0284	5	0.0455	3.07e-06	14255	0.00152513	11989	35.5405
rs113341849	A	G	0.5651	0.1268	3	0.0184	1e-200	14296	0.0619026	11989	1087.72
rs1161092	A	G	-0.0635	0.6742	12	0.0125	3.77e-07	14296	0.00180215	11989	25.3654
rs116193969	A	T	0.2915	0.0134	2	0.0617	2.31e-06	14296	0.00155911	11989	32.1872
rs116309267	C	G	0.1956	0.0299	3	0.0405	1.37e-06	14723	0.00158199	11989	32.746
rs137896358	T	C	0.2797	0.0186	19	0.0551	3.85e-07	12745	0.00201805	11989	36.4996
rs140505982	T	C	-0.2294	0.0248	3	0.0415	3.24e-08	13865	0.00219926	11989	35.3774
rs143960014	A	G	0.1953	0.0228	12	0.0416	2.67e-06	14257	0.00154376	11989	24.2694
rs1634503	A	G	-0.0745	0.2416	17	0.0138	6.72e-08	14295	0.00203492	11989	29.1303
rs17692864	T	C	0.2321	0.9406	17	0.0283	2.38e-16	13662	0.00489997	11989	82.7265
rs42279	T	C	0.0743	0.1598	5	0.0162	4.51e-06	14738	0.00142544	11989	21.8772
rs4817032	A	T	-0.0899	0.8283	21	0.0196	4.5e-06	10894	0.0019278	11989	25.0966
rs56131468	A	G	0.0833	0.1323	10	0.0178	2.87e-06	14296	0.00152979	11989	22.8084
rs5743614	T	C	0.0728	0.2565	4	0.0143	3.56e-07	12859	0.00201176	11989	26.0423
rs72800563	T	G	-0.1765	0.9693	16	0.0374	2.37e-06	14741	0.00150877	11989	27.3773
rs78044056	A	G	-0.2607	0.0138	4	0.0552	2.33e-06	13809	0.00161289	11989	25.5894
rs8064426	A	G	-0.4104	0.1459	17	0.0173	2.11e-124	14295	0.0378815	11989	626.262
rs10903115	A	G	-0.0559	0.4429	1	0.0122	4.61e-06	14286	0.00146763	11989	22.0604
rs10992054	T	C	-0.3705	0.9873	9	0.0763	1.2e-06	12304	0.00191302	11989	42.4945
rs11020961	A	G	0.0768	0.8167	11	0.0161	1.84e-06	14287	0.00159037	11989	25.2712
rs11220506	A	G	-0.0702	0.1876	11	0.0147	1.79e-06	14729	0.00154616	11989	22.1551
rs11265488	A	G	-0.0624	0.4675	1	0.0118	1.24e-07	14287	0.00195378	11989	27.7475
rs11265493	A	G	0.2122	0.4066	1	0.0119	3.99e-71	14287	0.0217749	11989	317.29
rs114758826	A	G	-0.1804	0.0393	4	0.0337	8.65e-08	14728	0.00194216	11989	36.2775
rs139924614	A	G	0.1618	0.9666	22	0.0348	3.33e-06	14725	0.0014661	11989	24.9294
rs1434219	T	C	-0.0589	0.4388	2	0.0123	1.68e-06	14287	0.00160267	11989	24.4494
rs147033439	A	G	0.2053	0.0249	1	0.0411	5.88e-07	14731	0.00169116	11989	30.2078
rs149458216	A	C	-0.2146	0.0182	16	0.047	4.97e-06	14725	0.00141401	11989	24.2714
rs1574847	C	G	-0.0637	0.2366	4	0.0139	4.59e-06	14287	0.00146802	11989	20.9697
rs2554697	A	G	0.0627	0.6347	8	0.0134	2.88e-06	11782	0.00185513	11989	21.514
rs3184504	T	C	0.116	0.4764	12	0.0128	1.27e-19	11784	0.00692246	11989	79.6272
rs34826779	T	G	0.063	0.248	8	0.0138	4.99e-06	14287	0.00145683	11989	21.1789
rs3828139	T	C	0.0744	0.4677	1	0.0119	4.05e-10	14286	0.00272907	11989	39.4774
rs4672486	A	G	0.0661	0.4329	2	0.0117	1.61e-08	14720	0.00216392	11989	31.6418
rs56272634	T	C	0.0704	0.6994	2	0.0126	2.31e-08	14729	0.00211529	11989	30.7546
rs6928352	A	G	-0.1074	0.0794	6	0.0215	5.87e-07	14731	0.00169131	11989	24.8792
rs72837690	T	C	-0.0776	0.6405	17	0.0125	5.37e-10	14287	0.00269062	11989	39.7244
rs78142752	T	C	0.2288	0.0184	5	0.0497	4.15e-06	14734	0.00143653	11989	27.9112
rs117191103	T	C	0.3553	0.0208	20	0.0437	4.28e-16	14736	0.00446645	11989	76.1579
rs12152184	A	G	0.1085	0.8849	22	0.0205	1.21e-07	12402	0.00225398	11989	29.8074
rs12500563	T	G	0.3143	0.9875	4	0.0687	4.76e-06	10795	0.00193549	11989	26.3857
rs12624433	A	G	-0.4185	0.2558	20	0.0133	1e-200	14287	0.0648191	11989	1020.61
rs138739860	T	G	0.1632	0.9648	21	0.0351	3.33e-06	11979	0.00180175	11989	21.7062
rs138897138	A	G	0.109	0.914	2	0.0216	4.5e-07	14288	0.00177935	11989	26.7332
rs200824954	T	G	0.1568	0.0642	7	0.0335	2.86e-06	10894	0.00200735	11989	32.2725
rs3967170	A	G	0.0789	0.1353	3	0.017	3.46e-06	14721	0.00146131	11989	21.4713
rs404842	A	G	-0.0599	0.6433	16	0.0123	1.12e-06	14287	0.00165746	11989	23.5611
rs4278412	C	G	0.1978	0.0203	1	0.0413	1.67e-06	14725	0.00155554	11989	22.948
rs45456397	A	C	-0.1157	0.0763	20	0.023	4.89e-07	14288	0.0017682	11989	27.0074
rs4664334	T	C	0.0541	0.5003	2	0.0118	4.55e-06	14288	0.0014692	11989	20.9368
rs551896428	T	C	-0.3275	0.9887	6	0.0705	3.39e-06	12778	0.00168623	11989	30.6925
rs7250371	T	C	0.0686	0.3648	19	0.0116	3.34e-09	14722	0.00237025	11989	32.1736
rs75626299	C	G	0.1458	0.9638	9	0.0316	3.95e-06	14728	0.00144354	11989	21.8761
rs8024256	A	G	-0.0562	0.3092	15	0.0121	3.41e-06	14736	0.00146199	11989	19.9068
rs9526031	A	C	0.064	0.4882	13	0.012	9.64e-08	14288	0.00198711	11989	29.3014
rs9993874	A	G	-0.0582	0.4883	4	0.0125	3.22e-06	12403	0.00174506	11989	21.0267
rs11622090	T	C	-0.0588	0.3206	14	0.0128	4.35e-06	13236	0.00159203	11989	19.9627
rs117276991	A	G	-0.1261	0.0751	10	0.0256	8.4e-07	14287	0.00169564	11989	31.6254
rs117516652	A	G	0.2374	0.9826	13	0.0476	6.12e-07	14248	0.001743	11989	27.5073
rs12416520	A	G	-0.0629	0.7492	10	0.0132	1.89e-06	14709	0.00154156	11989	21.8991
rs1259355	A	G	0.0569	0.4361	12	0.0119	1.74e-06	14287	0.00159792	11989	22.7832
rs17345759	A	C	-0.1134	0.9301	7	0.0245	3.68e-06	14287	0.00149749	11989	23.926
rs17769062	T	C	0.1638	0.9589	9	0.0334	9.38e-07	14287	0.00168083	11989	30.2742
rs192582121	A	T	-0.4169	0.9916	9	0.0806	2.31e-07	11438	0.00233402	11989	33.208
rs2237450	T	C	0.0623	0.6389	7	0.0124	5.06e-07	14287	0.00176395	11989	25.6286
rs4073745	A	G	-0.0683	0.7003	5	0.0131	1.85e-07	14287	0.0018993	11989	28.0268
rs4893	A	G	0.1471	0.9627	19	0.0313	2.61e-06	14735	0.00149691	11989	22.9309
rs4910962	A	C	0.1465	0.9341	11	0.0312	2.66e-06	11760	0.00187163	11989	31.1506
rs4939490	C	G	0.1083	0.6328	11	0.012	1.8e-19	14735	0.00549805	11989	80.746
rs563284470	A	G	0.1833	0.9694	3	0.0391	2.76e-06	11720	0.00187199	11989	23.4045
rs60562286	A	T	-0.1681	0.0327	10	0.0352	1.79e-06	14726	0.00154651	11989	26.368
rs61747728	T	C	0.1841	0.0399	1	0.0313	4.06e-09	14287	0.00241595	11989	37.1909
rs61768480	A	G	0.0695	0.2776	1	0.0147	2.27e-06	13670	0.00163275	11989	26.5304
rs674379	C	G	0.1193	0.6395	11	0.0126	2.85e-21	12835	0.00693727	11989	84.7704
rs7242462	A	G	-0.1199	0.8853	18	0.0187	1.44e-10	14287	0.00286964	11989	41.8285
rs72821405	T	C	-0.1014	0.0833	6	0.0217	2.97e-06	14727	0.00148067	11989	23.1588
rs11230553	T	C	-0.5066	0.2477	11	0.0132	1e-200	14287	0.0934724	11989	1510.85
rs12074680	A	G	-0.1855	0.0301	1	0.0392	2.22e-06	12404	0.00180236	11989	24.9676
rs12288280	T	G	-0.3548	0.0794	11	0.0213	2.68e-62	14720	0.0185033	11989	275.933
rs143374617	T	C	0.1766	0.0397	1	0.0329	7.97e-08	14733	0.00195213	11989	35.1136
rs35086654	T	C	-0.2416	0.017	2	0.0517	2.97e-06	13800	0.00158019	11989	26.9706
rs35634144	C	G	0.1752	0.9711	22	0.0376	3.17e-06	14237	0.00152291	11989	24.5678
rs414633	C	G	0.0656	0.7298	11	0.0134	9.8e-07	14286	0.00167502	11989	24.2837
rs4939458	A	G	-0.0647	0.6131	11	0.0128	4.31e-07	12791	0.00199382	11989	25.4489
rs534268736	T	C	0.2909	0.0166	11	0.0584	6.32e-07	11760	0.00210578	11989	32.5755
rs574143589	T	C	-0.3481	0.9886	7	0.0733	2.04e-06	11273	0.00199696	11989	30.8684
rs597808	A	G	0.116	0.4779	12	0.0134	4.86e-18	11335	0.006569	11989	76.6139
rs60988380	T	C	0.0955	0.1058	9	0.0193	7.49e-07	14735	0.00165913	11989	25.4682
rs72969761	A	T	-0.1796	0.97	2	0.0376	1.78e-06	14710	0.00154885	11989	27.6634
rs74886615	A	T	0.0688	0.6149	4	0.0129	9.64e-08	12404	0.00228829	11989	27.8645
rs8051133	A	G	-0.1079	0.0691	16	0.0236	4.83e-06	14729	0.00141739	11989	22.0912
rs841332	A	G	-0.0721	0.8286	1	0.0154	2.84e-06	14727	0.00148637	11989	21.7748
rs9691968	A	C	0.0646	0.2505	7	0.0134	1.43e-06	14735	0.001575	11989	23.1231
rs10044847	C	G	-0.0781	0.8283	5	0.0156	5.55e-07	14719	0.00170018	11989	25.5778
rs118116993	A	T	0.0957	0.0969	6	0.0197	1.19e-06	14286	0.00164939	11989	22.933
rs12290068	A	G	0.1221	0.3187	11	0.0122	1.4e-23	14726	0.00675681	11989	95.9463
rs12928188	A	T	-0.0658	0.2312	16	0.0134	9.09e-07	14715	0.00163618	11989	22.6805
rs17078000	A	G	0.0609	0.7179	13	0.0128	1.96e-06	14286	0.00158226	11989	21.4899
rs191929998	A	G	-0.1938	0.9581	22	0.0409	2.15e-06	9844	0.00227608	11989	29.7685
rs2276862	C	G	0.303	0.8212	3	0.0146	1.14e-95	14730	0.028413	11989	408.08
rs28535751	T	C	-0.0541	0.6294	14	0.0118	4.55e-06	14733	0.00142488	11989	20.1411
rs2990246	C	G	-0.0566	0.4028	1	0.012	2.4e-06	14286	0.00155505	11989	22.0491
rs34027772	T	C	0.0757	0.2607	3	0.0143	1.2e-07	12403	0.00225467	11989	27.4537
rs35478654	T	C	-0.148	0.0367	3	0.0312	2.1e-06	14725	0.001526	11989	22.8376
rs4804148	T	C	-0.0619	0.7187	19	0.0125	7.35e-07	14734	0.00166179	11989	22.8593
rs544425471	C	G	0.3879	0.9894	16	0.084	3.88e-06	8827	0.00241056	11989	27.9405
rs573808300	A	G	-0.2998	0.0121	7	0.0599	5.59e-07	11718	0.00213355	11989	25.2293
rs59872649	A	G	-0.1093	0.0652	2	0.0232	2.46e-06	14734	0.00150435	11989	21.4848
rs61782461	T	C	-0.2176	0.9829	1	0.0471	3.84e-06	14286	0.00149203	11989	22.7717
rs6452820	A	G	-0.0738	0.8367	5	0.0159	3.46e-06	14286	0.00150596	11989	21.291
rs672806	A	G	0.0816	0.4097	11	0.0116	2e-12	14286	0.00345233	11989	46.153
rs6991332	T	C	-0.0579	0.6455	8	0.0119	1.14e-06	14286	0.0016546	11989	21.9491
rs74811341	T	C	-0.1323	0.0513	17	0.0277	1.79e-06	14734	0.00154606	11989	25.1419
rs7506429	A	C	0.0737	0.7965	18	0.0144	3.09e-07	14286	0.00183048	11989	25.1959
rs7618923	T	C	-0.1738	0.1811	3	0.0151	1.18e-30	14286	0.00918939	11989	129.133
rs9272226	T	C	-0.0933	0.6505	6	0.0118	2.64e-15	14733	0.00422598	11989	58.5386
rs10042665	C	G	0.0583	0.3043	5	0.0122	1.76e-06	14727	0.00154842	11989	21.2213
rs115370595	A	G	-0.2277	0.9815	2	0.0496	4.42e-06	13799	0.00152516	11989	26.0268
rs116443177	T	C	0.0827	0.1595	2	0.0173	1.75e-06	12403	0.00183934	11989	22.7821
rs11685487	T	C	0.0944	0.1197	2	0.0196	1.46e-06	14286	0.00162135	11989	26.876
rs117591817	C	G	-0.1989	0.0348	19	0.0435	4.82e-06	14286	0.00146152	11989	38.0629
rs142421172	A	G	0.1439	0.044	1	0.031	3.45e-06	12840	0.00167561	11989	22.4035
rs1605333	C	G	-0.0601	0.6484	12	0.0124	1.25e-06	13237	0.00177179	11989	21.8329
rs17610659	T	C	0.1684	0.4821	1	0.0118	3.31e-46	14286	0.0140579	11989	205.183
rs17734417	T	C	-0.1225	0.9466	14	0.0265	3.79e-06	14723	0.00144948	11989	22.3669
rs2523992	T	G	-0.075	0.8323	6	0.0152	8.05e-07	14734	0.0016499	11989	23.1691
rs534521503	T	G	0.1366	0.0881	3	0.0284	1.51e-06	9398	0.00245614	11989	28.2554
rs7227917	A	G	-0.0872	0.8823	18	0.0185	2.43e-06	14286	0.00155298	11989	22.5939
rs72783071	T	C	-0.199	0.0231	16	0.0414	1.53e-06	14247	0.00161934	11989	25.5057
rs74849049	T	G	-0.0914	0.8992	3	0.02	4.88e-06	14286	0.00145998	11989	21.6644
rs7538029	A	C	0.0775	0.2211	1	0.0165	2.64e-06	11335	0.00194288	11989	23.4935
rs75869070	A	G	0.1151	0.936	14	0.0239	1.47e-06	14715	0.00157387	11989	23.3899
rs76421506	A	G	0.0778	0.853	3	0.0168	3.64e-06	14286	0.00149913	11989	21.7153
rs78652121	C	G	-0.1189	0.0697	4	0.026	4.81e-06	12838	0.0016266	11989	23.5763
rs11054069	T	C	0.1674	0.7421	12	0.013	6.07e-38	14724	0.0111376	11989	159.627
rs112961631	T	C	0.5656	0.0233	20	0.0476	1.46e-32	12148	0.0114909	11989	179.461
rs12294339	T	C	0.0702	0.3671	11	0.0118	2.7e-09	14726	0.00239796	11989	33.7944
rs13127297	A	G	0.0545	0.4095	4	0.0117	3.19e-06	14730	0.00147109	11989	21.1868
rs13397003	T	G	0.0701	0.7748	2	0.0141	6.64e-07	14732	0.0016752	11989	25.303
rs139918398	T	C	0.3373	0.0111	5	0.0676	6.05e-07	13457	0.00184694	11989	33.6905
rs140505821	A	G	0.3276	0.0089	11	0.0691	2.13e-06	13381	0.00167718	11989	25.3789
rs141179525	T	C	-0.2583	0.9784	20	0.0447	7.54e-09	14735	0.00226131	11989	41.6645
rs141192864	T	C	0.1016	0.0812	12	0.0213	1.84e-06	14728	0.00154267	11989	22.7169
rs150547	A	C	0.0548	0.4071	5	0.0119	4.12e-06	14288	0.00148222	11989	20.7403
rs1536565	A	G	-0.1244	0.9481	1	0.0264	2.45e-06	14735	0.00150483	11989	22.4722
rs17154027	A	G	-0.0558	0.6302	8	0.0121	4e-06	14288	0.00148642	11989	20.7628
rs1797042	T	C	-0.2278	0.8749	20	0.018	1.04e-36	14288	0.0110869	11989	164.144
rs188169560	T	C	-0.3099	0.968	20	0.0383	5.9e-16	11979	0.00543663	11989	71.6866
rs3889401	A	G	0.0885	0.8624	6	0.0191	3.6e-06	11759	0.00182277	11989	21.8952
rs4507745	T	C	0.057	0.6482	8	0.0122	2.98e-06	13866	0.00157202	11989	20.5739
rs4640452	A	G	0.3549	0.3939	20	0.0117	1e-200	14288	0.0605093	11989	914.156
rs470841	T	C	0.0568	0.6369	18	0.0119	1.81e-06	14736	0.00154387	11989	22.0188
rs4756151	A	C	-0.094	0.1273	11	0.0172	4.63e-08	14736	0.00202301	11989	28.9837
rs4766797	A	G	-0.0574	0.4935	12	0.0117	9.3e-07	14288	0.00168194	11989	23.5693
rs60586299	T	C	-0.0654	0.3077	18	0.0134	1.06e-06	14288	0.00166461	11989	26.0801
rs6083489	A	G	0.2365	0.9818	20	0.0474	6.06e-07	14288	0.00173956	11989	28.6132
rs62436191	A	G	0.1194	0.0762	6	0.0234	3.35e-07	14288	0.00181918	11989	28.7313
rs67020211	T	G	0.079	0.4609	15	0.0115	6.44e-12	14734	0.00319307	11989	45.8322
rs697699	A	C	0.1098	0.0675	20	0.0237	3.61e-06	14288	0.00150019	11989	21.7149
rs7275493	T	C	-0.0572	0.6243	21	0.0119	1.53e-06	14727	0.00156661	11989	22.6349
rs72980022	A	G	0.0607	0.2813	2	0.0126	1.45e-06	14721	0.00157425	11989	21.9609
rs77121303	A	G	-0.2516	0.983	22	0.0532	2.25e-06	13383	0.00166872	11989	28.3702
rs79359257	T	C	0.073	0.8152	5	0.0156	2.88e-06	14288	0.00153046	11989	22.9747
rs930735	A	G	0.0579	0.547	1	0.0114	3.8e-07	14734	0.00174794	11989	24.5164
rs9327707	T	C	0.059	0.3955	5	0.0118	5.73e-07	14710	0.00169687	11989	24.5219
rs9455923	A	G	0.0537	0.4261	6	0.0115	3.02e-06	14734	0.00147791	11989	20.8066
rs962720	T	C	0.0558	0.5837	9	0.0119	2.74e-06	14287	0.00153683	11989	21.6487
rs10778675	A	C	0.0792	0.1687	12	0.0158	5.37e-07	14295	0.00175489	11989	25.1908
rs111472651	C	G	-0.1191	0.9355	2	0.0248	1.57e-06	14728	0.00156371	11989	25.2514
rs114359340	A	G	-0.1881	0.9747	1	0.0405	3.41e-06	13651	0.00157791	11989	23.8593
rs11682107	A	G	-0.0675	0.5568	2	0.0126	8.45e-08	12412	0.00230723	11989	27.9696
rs117698194	A	G	-0.1996	0.0224	15	0.0432	3.83e-06	13859	0.00153821	11989	24.2208
rs12331618	A	G	-0.0582	0.4914	4	0.0114	3.3e-07	14729	0.00176666	11989	24.9769
rs13167439	T	C	-0.0903	0.89	5	0.0193	2.89e-06	14295	0.00152923	11989	22.8563
rs1976172	C	G	-0.0569	0.3525	3	0.012	2.12e-06	14732	0.00152404	11989	21.8021
rs2442752	T	C	-0.0589	0.6177	6	0.0117	4.8e-07	14743	0.00171627	11989	24.1925
rs2731674	T	G	-0.0681	0.274	5	0.0128	1.04e-07	14740	0.00191691	11989	27.2428
rs35026817	T	G	0.0633	0.3327	3	0.0122	2.12e-07	14740	0.00182329	11989	26.2678
rs3732378	A	G	0.0941	0.1671	3	0.0154	9.94e-10	14740	0.00252697	11989	36.4157
rs530057572	T	G	-0.2257	0.979	14	0.0491	4.29e-06	12127	0.00173965	11989	25.45
rs55896747	T	C	0.1129	0.9372	16	0.0244	3.71e-06	14734	0.00145116	11989	22.1372
rs56397903	A	G	0.1968	0.9744	8	0.0424	3.46e-06	14743	0.00145934	11989	28.5381
rs571946532	A	C	-0.2404	0.981	9	0.0512	2.66e-06	11768	0.0018702	11989	25.4031
rs712137	A	C	0.0563	0.6601	12	0.012	2.71e-06	14737	0.00149161	11989	20.9882
rs73137770	C	G	0.2442	0.9812	20	0.0529	3.91e-06	13808	0.00154114	11989	30.4412
rs77915710	A	G	-0.1436	0.0402	1	0.0304	2.32e-06	14742	0.0015115	11989	23.4928
rs8052631	A	G	-0.1511	0.9463	16	0.027	2.19e-08	14295	0.00218639	11989	33.2426
rs980364	A	G	0.1479	0.9343	4	0.0301	8.94e-07	9902	0.00243282	11989	26.6576
rs10734292	A	G	0.123	0.067	11	0.0267	4.09e-06	11776	0.00179921	11989	22.3122
rs11880837	A	G	0.0583	0.3161	19	0.0127	4.42e-06	14288	0.00147292	11989	21.0249
rs12770839	A	C	0.0648	0.321	10	0.0126	2.71e-07	14724	0.00179334	11989	26.9971
rs1366946	T	C	-0.3134	0.7638	4	0.0134	5.65e-121	14730	0.0358102	11989	541.13
rs2122155	A	G	-0.0538	0.5637	4	0.0117	4.26e-06	14717	0.00143486	11989	20.9801
rs2280441	A	G	-0.1443	0.0405	15	0.0312	3.75e-06	14735	0.00144978	11989	23.8813
rs2835916	C	G	-0.0564	0.3876	21	0.012	2.6e-06	14735	0.00149711	11989	22.282
rs4474574	T	C	-0.365	0.0146	13	0.0779	2.79e-06	9555	0.00229284	11989	36.7611
rs62311721	T	C	-0.186	0.9588	4	0.0407	4.88e-06	14288	0.0014598	11989	39.1544
rs67797811	C	G	0.0822	0.1691	9	0.0179	4.39e-06	14288	0.00147396	11989	27.177
rs863004	T	C	0.0661	0.3809	1	0.0119	2.78e-08	14722	0.00209166	11989	30.3954
rs10481754	T	C	-0.0548	0.4567	9	0.0119	4.12e-06	14296	0.00148139	11989	21.3336
rs1077965	A	G	-0.0546	0.5648	15	0.0118	3.71e-06	14731	0.0014515	11989	21.6177
rs112202639	A	G	-0.1609	0.9671	1	0.0336	1.68e-06	14744	0.00155311	11989	24.3266
rs115140093	T	C	-0.5186	0.9732	4	0.042	5.02e-35	14744	0.0102363	11989	209.761
rs12155428	T	C	-0.1765	0.0284	7	0.0375	2.52e-06	14733	0.00150156	11989	25.3691
rs12174864	A	G	-0.0582	0.6254	6	0.0121	1.51e-06	14295	0.00161603	11989	22.7203
rs12476448	T	C	0.0536	0.4864	2	0.0115	3.15e-06	14737	0.00147212	11989	21.1813
rs12629593	T	G	-0.0879	0.1209	3	0.0182	1.37e-06	14744	0.00157976	11989	24.2517
rs12779465	A	C	-0.0698	0.2969	10	0.015	3.27e-06	11768	0.00183697	11989	23.9818
rs143796249	C	G	-0.2858	0.012	9	0.062	4.03e-06	14296	0.00148437	11989	27.7388
rs150519056	T	C	-0.1841	0.9688	22	0.0376	9.77e-07	13661	0.00175207	11989	28.0437
rs1563171	A	G	0.0592	0.7042	2	0.0127	3.14e-06	14740	0.00147217	11989	21.5497
rs2349689	A	G	-0.0789	0.2555	8	0.0164	1.5e-06	14296	0.00161663	11989	33.9331
rs2523495	T	C	0.1095	0.1048	6	0.0196	2.31e-08	14743	0.00211286	11989	33.2388
rs4367871	T	C	-0.0567	0.5587	10	0.0119	1.89e-06	14296	0.00158573	11989	22.6961
rs55732300	A	G	0.1175	0.929	11	0.025	2.6e-06	14730	0.00149762	11989	26.8729
rs71534595	T	C	-0.2991	0.9813	6	0.0606	7.99e-07	11719	0.00207477	11989	38.5968
rs72651343	T	C	-0.6096	0.9892	4	0.0619	6.98e-23	14257	0.00675766	11989	114.093
rs72682331	A	G	0.1089	0.0979	4	0.0209	1.88e-07	14731	0.00183988	11989	30.9177
rs741344	A	G	-0.06	0.7036	12	0.013	3.92e-06	14296	0.00148804	11989	21.4953
rs74956615	A	T	-0.1358	0.0495	19	0.0294	3.86e-06	13671	0.00155844	11989	23.7617
rs10733789	T	C	-0.0815	0.6875	10	0.0127	1.39e-10	14287	0.0028746	11989	40.8874
rs10898158	A	G	0.0609	0.6028	11	0.0121	4.83e-07	14288	0.00177004	11989	25.4173
rs111787182	A	C	-0.1445	0.951	7	0.0314	4.19e-06	13224	0.00159913	11989	25.7801
rs111848253	A	G	-0.1162	0.9044	11	0.025	3.35e-06	11538	0.00186924	11989	26.998
rs112884138	T	C	-0.0976	0.0892	4	0.0209	3.01e-06	14728	0.0014787	11989	22.8284
rs116470923	T	C	-0.1975	0.0216	4	0.0427	3.74e-06	14736	0.00144987	11989	24.3317
rs12433317	A	G	0.0571	0.4282	14	0.012	1.95e-06	14288	0.00158238	11989	22.8453
rs191536201	A	G	-0.3323	0.0117	20	0.0684	1.18e-06	11194	0.00210439	11989	28.6539
rs2245786	A	G	-0.0599	0.6525	20	0.0131	4.82e-06	14721	0.00141846	11989	23.9886
rs2894233	A	G	-0.2236	0.9724	6	0.047	1.96e-06	11917	0.00189596	11989	32.0619
rs4748380	T	C	0.0901	0.1188	10	0.019	2.12e-06	14732	0.00152432	11989	25.0791
rs529862022	A	C	0.1254	0.1092	14	0.0274	4.72e-06	10894	0.00191934	11989	33.4246
rs59148364	A	G	0.1821	0.0278	4	0.0378	1.45e-06	14721	0.00157425	11989	26.4306
rs60141220	A	G	-0.0777	0.1703	1	0.0165	2.49e-06	13221	0.00167474	11989	22.5917
rs62291421	C	G	0.2674	0.9763	3	0.0518	2.44e-07	12305	0.00216129	11989	40.8446
rs6827617	A	G	-0.1724	0.6041	4	0.0118	2.42e-48	14718	0.0142977	11989	212.23
rs7009937	T	C	0.1175	0.9321	8	0.025	2.6e-06	14288	0.00154388	11989	25.0097
rs7222922	T	C	-0.0882	0.1205	17	0.0182	1.26e-06	14726	0.00159249	11989	24.3183
rs72747175	A	G	0.1535	0.9608	5	0.0326	2.49e-06	14730	0.00150309	11989	26.1867
rs72925566	A	G	-0.0973	0.1651	6	0.0185	1.44e-07	11337	0.00243446	11989	29.6615
rs7475335	A	C	-0.0646	0.3172	10	0.0124	1.89e-07	14735	0.00183879	11989	26.6808
rs75612655	T	C	0.5352	0.0084	7	0.0705	3.16e-14	12935	0.00443633	11989	62.009
rs7750544	T	C	-0.0773	0.165	6	0.0164	2.44e-06	13644	0.00162587	11989	22.4985
rs78632565	T	C	0.1082	0.9152	8	0.0214	4.28e-07	14722	0.00173367	11989	26.7975
rs10403201	A	G	-0.0601	0.2925	19	0.0127	2.22e-06	14730	0.00151823	11989	22.0508
rs10821552	A	C	-0.1132	0.3353	9	0.0156	3.97e-13	9841	0.00532322	11989	56.5224
rs11734099	A	G	0.0769	0.1845	4	0.0153	5e-07	14731	0.00171219	11989	26.2573
rs140828666	A	G	-0.1474	0.9544	13	0.0322	4.7e-06	12401	0.00168719	11989	23.4925
rs146553494	A	G	0.1844	0.0265	3	0.0377	1e-06	14733	0.00162144	11989	25.8898
rs2004100	T	C	0.0675	0.2492	8	0.0147	4.39e-06	13224	0.00159215	11989	22.5813
rs2647400	C	G	0.0631	0.2784	6	0.013	1.21e-06	14734	0.00159667	11989	23.6054
rs3183927	A	G	-0.0619	0.6436	9	0.0121	3.13e-07	14725	0.00177437	11989	25.9254
rs425535	T	C	0.5063	0.1127	4	0.0181	3.52e-172	14731	0.0504436	11989	795.92
rs4279906	T	C	0.2082	0.0209	1	0.042	7.15e-07	14717	0.00166716	11989	26.1515
rs59312158	A	G	-0.19	0.0309	16	0.0385	8.01e-07	13672	0.00177846	11989	29.6192
rs6993770	A	T	-0.1058	0.7312	8	0.0135	4.61e-15	14288	0.00428085	11989	63.1383
rs7090111	C	G	-0.1734	0.5834	10	0.0117	1.08e-49	14735	0.0146895	11989	218.524
rs7636889	A	G	-0.0768	0.7593	3	0.0137	2.07e-08	14733	0.00212874	11989	31.8282
rs79649467	T	G	-0.1721	0.0605	4	0.0276	4.5e-10	14288	0.00271427	11989	48.2636
rs10021230	A	T	0.1179	0.2293	4	0.0138	1.3e-17	14744	0.00492684	11989	72.7851
rs10031141	A	G	-0.392	0.594	4	0.0119	1e-200	14296	0.0705581	11989	1144.23
rs11547311	T	C	0.1285	0.0649	16	0.0272	2.31e-06	13232	0.00168413	11989	26.5687
rs117109857	C	G	0.1897	0.0242	21	0.0415	4.85e-06	14743	0.00141546	11989	25.0961
rs182381042	A	G	-0.3831	0.0074	8	0.0799	1.63e-06	12935	0.00177444	11989	27.9445
rs184103539	T	C	-0.1603	0.039	1	0.0351	4.95e-06	12841	0.00162187	11989	24.7773
rs34080302	T	G	0.0605	0.715	14	0.0131	3.87e-06	14296	0.00148993	11989	21.3547
rs377588320	A	C	-0.3485	0.9837	22	0.0719	1.25e-06	10271	0.00228259	11989	40.1521
rs4877818	T	G	0.0625	0.5188	9	0.0134	3.1e-06	11538	0.00188225	11989	22.5434
rs4951518	T	G	-0.215	0.9774	1	0.0457	2.54e-06	11323	0.00195124	11989	23.1665
rs574432935	A	T	0.3432	0.9894	10	0.0692	7.07e-07	12778	0.00192155	11989	31.6426
rs9371716	T	C	-0.0919	0.1328	6	0.0193	1.92e-06	12412	0.00182369	11989	24.1878
rs10744384	T	C	-0.0675	0.5684	12	0.0146	3.78e-06	10893	0.00195877	11989	24.4013
rs114033894	T	G	-0.2245	0.981	2	0.0488	4.22e-06	14287	0.00147935	11989	26.8895
rs12191307	A	G	-0.1452	0.098	6	0.0197	1.7e-13	14287	0.00378854	11989	53.4439
rs142119726	T	C	0.2705	0.9851	7	0.0551	9.14e-07	13800	0.00174364	11989	29.7017
rs145607633	T	C	0.0728	0.1625	5	0.0154	2.28e-06	14287	0.00156193	11989	20.6366
rs181816009	A	G	-0.1603	0.0378	6	0.0342	2.77e-06	11985	0.00183001	11989	22.4405
rs182152471	T	C	0.1861	0.028	16	0.0385	1.34e-06	13667	0.00170695	11989	25.8093
rs192119373	T	G	0.6177	0.0057	1	0.1287	1.59e-06	8829	0.00260287	11989	38.3418
rs35435997	A	G	0.0915	0.1125	2	0.02	4.76e-06	12791	0.00163394	11989	21.4169
rs4047522	T	C	-0.0645	0.4962	1	0.0137	2.5e-06	11760	0.0018816	11989	24.5077
rs4241577	A	C	-0.1419	0.2629	4	0.0128	1.47e-28	14724	0.0082788	11989	115.793
rs4888966	C	G	-0.157	0.9683	16	0.0343	4.71e-06	14287	0.00146452	11989	21.6489
rs61875680	A	G	-0.0758	0.1611	10	0.0158	1.61e-06	14287	0.00160859	11989	22.2192
rs62200304	A	C	-0.115	0.9336	20	0.0244	2.44e-06	14287	0.0015526	11989	23.4611
rs62272916	A	G	-0.0834	0.1182	3	0.0176	2.15e-06	14710	0.00152437	11989	21.3567
rs656739	A	G	0.0562	0.6566	7	0.0119	2.33e-06	14735	0.00151158	11989	21.0143
rs73194812	A	G	0.1821	0.9758	21	0.0391	3.2e-06	14730	0.00147056	11989	23.1021
rs73367822	T	C	-0.0588	0.5804	21	0.0126	3.06e-06	11760	0.00184874	11989	19.8341
rs73606147	A	C	0.2792	0.0133	20	0.059	2.22e-06	13379	0.00167125	11989	27.4249
rs783149	A	C	-0.0805	0.1958	6	0.0144	2.27e-08	14287	0.00218292	11989	29.2123
rs80348644	T	C	0.1546	0.0336	4	0.0332	3.21e-06	14734	0.00146975	11989	22.9024
rs9366778	A	G	-0.0605	0.4075	6	0.0115	1.43e-07	14735	0.00187503	11989	26.0865
rs10191831	T	C	-0.0591	0.4361	2	0.0125	2.27e-06	12403	0.00179935	11989	21.3401
rs10892466	C	G	0.0808	0.1236	11	0.0175	3.89e-06	14732	0.00144516	11989	20.8637
rs1133851	A	G	-0.0664	0.2533	18	0.0142	2.92e-06	14286	0.00152843	11989	23.8628
rs116179073	T	C	-0.2481	0.0138	12	0.0537	3.84e-06	13800	0.00154461	11989	23.1565
rs117343254	C	G	-0.1281	0.942	7	0.0274	2.94e-06	14287	0.00152775	11989	25.6606
rs13107325	T	C	0.1066	0.0697	4	0.0233	4.76e-06	14732	0.001419	11989	21.7392
rs194746	T	C	0.0528	0.4849	14	0.0112	2.43e-06	14723	0.00150744	11989	20.5298
rs207671	A	G	0.1016	0.5359	2	0.0117	3.83e-18	14287	0.00525108	11989	73.7274
rs2837988	A	C	0.0576	0.3578	21	0.0118	1.05e-06	14733	0.0016149	11989	22.4947
rs28689968	T	C	0.0918	0.1074	17	0.0184	6.07e-07	14733	0.00168688	11989	23.8403
rs35032874	T	G	0.132	0.7027	2	0.0132	1.52e-23	14287	0.00695169	11989	104.76
rs62193248	A	T	0.213	0.6507	2	0.0123	3.5e-67	14287	0.0205611	11989	300.815
rs6517655	C	G	0.0757	0.289	21	0.0129	4.41e-09	14287	0.00240484	11989	33.7205
rs75685422	T	C	0.0879	0.1139	14	0.0186	2.29e-06	14287	0.00156097	11989	22.3137
rs9289590	T	C	-0.0652	0.7033	3	0.0142	4.4e-06	12404	0.00169703	11989	22.0418
rs9967959	T	G	0.0718	0.1718	21	0.0152	2.32e-06	14731	0.00151262	11989	21.6395
rs112956934	T	C	0.1884	0.0246	12	0.0407	3.67e-06	14737	0.00145208	11989	25.142
rs112988802	T	C	-0.1396	0.9492	14	0.0293	1.89e-06	12851	0.0017636	11989	24.1941
rs13384799	T	C	-0.0622	0.7266	2	0.0133	2.92e-06	14295	0.00152788	11989	22.0037
rs138439507	C	G	0.0865	0.191	19	0.0183	2.28e-06	11537	0.00193318	11989	26.7342
rs147302029	A	G	0.1806	0.0379	16	0.0345	1.65e-07	13649	0.00200396	11989	32.5384
rs150015576	A	C	0.194	0.0217	3	0.0423	4.51e-06	14740	0.00142516	11989	23.5884
rs191808657	A	C	0.3059	0.983	7	0.0665	4.22e-06	12412	0.00170217	11989	38.9335
rs2056031	T	C	-0.0604	0.613	4	0.0119	3.86e-07	14739	0.00174507	11989	25.5527
rs2425640	A	G	-0.0583	0.3511	20	0.0123	2.14e-06	14741	0.00152194	11989	22.8621
rs3014874	A	G	-0.1726	0.2623	1	0.0137	2.15e-36	14294	0.0109838	11989	166.694
rs3802266	A	G	0.0555	0.5633	8	0.0118	2.56e-06	14740	0.00149876	11989	22.3685
rs55783131	T	C	0.2064	0.0239	22	0.0425	1.19e-06	14728	0.00159905	11989	29.3285
rs56268787	T	C	-0.0936	0.0955	3	0.0203	4.01e-06	14737	0.00144073	11989	22.3358
rs59538998	C	G	-0.1188	0.0622	1	0.0258	4.13e-06	14295	0.00148124	11989	23.5723
rs61803119	T	G	0.1501	0.1069	1	0.0194	1.02e-14	14295	0.0041708	11989	61.754
rs78800546	A	G	-0.2529	0.0156	11	0.0534	2.18e-06	14295	0.00156679	11989	28.132
rs10777251	A	G	-0.0767	0.1923	12	0.0166	3.83e-06	12411	0.00171748	11989	22.7186
rs112126444	A	G	-0.0927	0.1012	3	0.0199	3.19e-06	14735	0.0014707	11989	23.0677
rs117398067	T	C	0.2583	0.0178	15	0.0564	4.65e-06	14744	0.00142075	11989	34.4722
rs12110436	T	C	-0.136	0.0418	6	0.0297	4.67e-06	14743	0.00142043	11989	21.8731
rs12407505	A	G	-0.1614	0.9664	1	0.0352	4.53e-06	14735	0.00142499	11989	24.9666
rs12520287	T	C	-0.1014	0.9175	5	0.0221	4.47e-06	14296	0.00147061	11989	22.2842
rs13103023	A	G	0.0837	0.3415	4	0.0124	1.48e-11	14296	0.0031774	11989	45.1806
rs142067135	A	G	-0.2295	0.0198	12	0.0492	3.09e-06	13809	0.00157345	11989	28.2855
rs145274424	T	C	0.1992	0.9777	7	0.0421	2.23e-06	14735	0.00151727	11989	25.5366
rs1671812	T	C	0.0621	0.6316	11	0.0132	2.54e-06	12412	0.00178029	11989	22.3114
rs17326790	T	C	0.2161	0.0209	13	0.0471	4.47e-06	14741	0.0014262	11989	28.2236
rs191522330	T	C	0.2325	0.9812	11	0.0488	1.89e-06	14738	0.00153801	11989	29.4468
rs2306969	A	G	0.0674	0.2338	19	0.0141	1.75e-06	14739	0.0015481	11989	24.0244
rs2906655	T	C	-0.0623	0.2503	7	0.0135	3.93e-06	14743	0.00144263	11989	21.5038
rs35836706	A	G	0.2151	0.0203	9	0.0456	2.39e-06	14734	0.00150811	11989	27.162
rs516246	T	C	-0.1661	0.445	19	0.0118	5.31e-45	14744	0.0132624	11989	203.675
rs574352299	A	G	0.2371	0.9755	3	0.0482	8.69e-07	10894	0.00221665	11989	29.3469
rs7005978	A	G	-0.1055	0.3458	8	0.0123	9.72e-18	14744	0.00496565	11989	74.6138
rs76708593	T	C	0.1024	0.9158	12	0.0222	3.98e-06	14296	0.00148626	11989	23.1526
rs79110990	A	G	0.073	0.1762	9	0.0156	2.88e-06	14295	0.00152971	11989	22.1462
rs834971	A	G	-0.0614	0.3002	1	0.0128	1.61e-06	14728	0.00156011	11989	23.3628
rs10495032	T	G	-0.1557	0.0383	1	0.0318	9.77e-07	14720	0.00162618	11989	26.3312
rs12290350	T	C	-0.0689	0.2168	11	0.0145	2.02e-06	14295	0.00157722	11989	23.0794
rs1260326	T	C	0.1323	0.3977	2	0.0119	1.03e-28	14730	0.00832247	11989	124.543
rs13229619	A	G	-0.1609	0.1297	7	0.0176	6.13e-20	14743	0.00563773	11989	86.661
rs142603673	T	C	-0.2352	0.0232	21	0.0455	2.35e-07	14252	0.00187164	11989	35.8182
rs145127946	A	G	-0.1747	0.037	1	0.036	1.22e-06	14295	0.00164491	11989	31.1539
rs188758663	A	G	-0.3801	0.0104	10	0.0749	3.88e-07	11668	0.00220269	11989	34.7964
rs2429473	A	C	-0.0812	0.795	12	0.0147	3.32e-08	14295	0.00213024	11989	30.7837
rs4700382	T	C	-0.063	0.2698	5	0.0136	3.62e-06	14295	0.00149909	11989	22.3871
rs60277384	T	C	-0.0881	0.8922	5	0.019	3.54e-06	14742	0.00145651	11989	22.0399
rs7012637	A	G	-0.0605	0.4812	8	0.012	4.61e-07	14295	0.00177522	11989	26.1688
rs72965996	A	G	-0.2215	0.031	18	0.0444	6.08e-07	13808	0.00179942	11989	40.8143
rs7610704	T	C	-0.0568	0.4644	3	0.012	2.21e-06	14295	0.00156506	11989	22.9763
rs838131	A	C	0.1627	0.501	19	0.013	6.15e-36	14294	0.0108408	11989	191.7
rs11150539	T	C	-0.056	0.4938	16	0.0119	2.53e-06	14287	0.00154785	11989	22.4306
rs118177380	A	G	0.2362	0.0187	11	0.0507	3.18e-06	14287	0.00151707	11989	29.3092
rs11930290	A	T	-0.1845	0.9748	4	0.0389	2.11e-06	12848	0.0017481	11989	21.5196
rs12195292	A	G	-0.0768	0.8634	6	0.0166	3.72e-06	14710	0.00145319	11989	20.4915
rs181409232	A	C	-0.2224	0.0191	6	0.0479	3.43e-06	12846	0.0016756	11989	23.8486
rs33921462	A	G	-0.0653	0.2766	5	0.0135	1.32e-06	14287	0.00163519	11989	24.4179
rs34551523	A	G	0.1704	0.0295	5	0.0348	9.75e-07	14730	0.00162529	11989	24.5275
rs35590112	T	C	0.0803	0.1851	22	0.0166	1.32e-06	12386	0.00188597	11989	24.1367
rs368215473	A	G	0.1228	0.0941	22	0.0257	1.77e-06	9397	0.00242426	11989	24.2165
rs370203222	C	G	0.1059	0.1002	7	0.0222	1.84e-06	11759	0.00193174	11989	23.8238
rs3811621	C	G	0.1163	0.2897	2	0.0131	6.82e-19	14286	0.00548753	11989	79.9565
rs6127099	A	T	0.0907	0.706	20	0.0134	1.3e-11	14287	0.00319694	11989	48.9511
rs671205	T	C	0.0708	0.7502	1	0.0136	1.93e-07	14287	0.00189359	11989	26.8883
rs6753743	T	G	0.0941	0.8733	2	0.0185	3.65e-07	14287	0.00180788	11989	28.0467
rs75338333	A	G	-0.1085	0.8871	14	0.0235	3.89e-06	10893	0.00195347	11989	25.7424
rs794007	T	C	0.0685	0.2406	4	0.0144	1.97e-06	12844	0.00175897	11989	22.0575
rs7955866	A	G	-0.0959	0.1141	12	0.0178	7.14e-08	14719	0.00196844	11989	27.4135
rs11120686	T	C	-0.0599	0.6038	1	0.0127	2.4e-06	11786	0.00188423	11989	20.2642
rs112790107	A	G	0.509	0.006	12	0.1062	1.64e-06	9845	0.00232834	11989	30.5123
rs11674185	A	G	-0.0586	0.364	2	0.0128	4.69e-06	11787	0.00177531	11989	18.7674
rs117253850	T	C	0.2266	0.0223	9	0.0453	5.67e-07	11781	0.00211979	11989	26.4327
rs12005489	T	C	0.1509	0.0458	9	0.0322	2.78e-06	10725	0.00204391	11989	21.3843
rs1412253	A	G	-0.0909	0.8798	9	0.0192	2.2e-06	11778	0.00189977	11989	20.616
rs144059387	A	G	0.4543	0.9822	4	0.0594	2.04e-14	9873	0.00589095	11989	71.7533
rs148332905	T	C	0.2883	0.0166	2	0.0608	2.12e-06	11341	0.00197901	11989	30.8541
rs148797749	A	G	-0.1705	0.036	6	0.0361	2.32e-06	11785	0.00188954	11989	23.8227
rs150524893	A	G	0.2554	0.9848	8	0.0552	3.71e-06	11298	0.00189155	11989	22.1023
rs189846846	T	C	-0.3042	0.0146	2	0.0659	3.91e-06	9980	0.00213097	11989	26.6388
rs1902859	T	C	-0.439	0.6404	4	0.0125	1e-200	11786	0.0947511	11989	1147.87
rs192746810	A	G	-0.1842	0.0464	18	0.0395	3.11e-06	11341	0.00191416	11989	34.1487
rs305897	T	C	0.1185	0.0828	6	0.0249	1.95e-06	11341	0.00199341	11989	24.2361
rs369482528	A	G	-0.0988	0.1585	2	0.0213	3.51e-06	8813	0.00243596	11989	23.003
rs4326078	A	C	-0.0728	0.2193	4	0.015	1.21e-06	11789	0.00199439	11989	21.4293
rs4970834	T	C	-0.0729	0.2041	1	0.0155	2.56e-06	11786	0.00187363	11989	20.3812
rs56373850	A	T	0.1827	0.918	4	0.0244	7.01e-14	11774	0.00474006	11989	59.4568
rs56391958	A	G	-0.1197	0.0816	16	0.0249	1.53e-06	11341	0.0020339	11989	24.4033
rs62298642	A	G	0.1131	0.8677	4	0.0207	4.66e-08	11341	0.00262584	11989	33.3993
rs624605	T	G	0.0619	0.4196	11	0.0133	3.25e-06	11341	0.00190667	11989	21.2012
rs66613644	T	C	-0.0826	0.1699	13	0.0165	5.56e-07	11787	0.00212197	11989	22.7238
rs75140224	A	G	0.1456	0.0538	4	0.0311	2.85e-06	11789	0.00185606	11989	25.4953
rs77210320	A	T	0.1673	0.9648	8	0.0356	2.61e-06	11786	0.00187062	11989	22.4451
rs9433760	A	G	0.1023	0.0841	1	0.0224	4.95e-06	11788	0.00176653	11989	19.0324
rs10164255	T	G	0.0556	0.408	18	0.0121	4.33e-06	14729	0.00143167	11989	22.0254
rs11212636	A	G	-0.0772	0.4171	11	0.0117	4.16e-11	14723	0.00294878	11989	42.7855
rs12338549	T	C	-0.0851	0.1096	9	0.0186	4.76e-06	14719	0.00142035	11989	20.8314
rs1379304	T	C	0.0603	0.3741	5	0.0127	2.05e-06	14286	0.00157577	11989	24.3639
rs141117375	T	C	-0.1519	0.0364	11	0.0331	4.45e-06	14286	0.00147221	11989	23.1578
rs142870956	T	C	-0.4307	0.0075	20	0.0883	1.07e-06	11952	0.00198699	11989	33.0933
rs144317085	A	T	0.2206	0.9647	4	0.0324	9.85e-12	14722	0.00313941	11989	48.9506
rs17272847	A	G	0.1179	0.0907	19	0.022	8.36e-08	13222	0.00216775	11989	30.3809
rs185979634	T	C	0.1483	0.9513	10	0.0306	1.26e-06	12847	0.00182521	11989	26.2288
rs1866051	T	C	-0.0746	0.4771	2	0.0115	8.76e-11	14732	0.00284866	11989	41.0153
rs186975	C	G	0.0554	0.382	2	0.0119	3.23e-06	14703	0.00147211	11989	21.3343
rs192857133	T	C	0.1812	0.026	9	0.0386	2.68e-06	14727	0.0014943	11989	24.5277
rs218265	T	C	0.0833	0.8361	4	0.016	1.93e-07	14731	0.00183687	11989	28.0645
rs28533776	A	G	-0.0749	0.1924	7	0.0147	3.48e-07	14731	0.00175951	11989	25.7233
rs55633025	A	G	0.0725	0.4738	1	0.0129	1.91e-08	12404	0.00254039	11989	32.5899
rs57191857	A	G	-0.1429	0.9571	9	0.0299	1.76e-06	14734	0.00154806	11989	24.7457
rs575588389	A	G	-0.0904	0.8501	4	0.0192	2.5e-06	12129	0.00182468	11989	25.3103
rs61792394	A	G	-0.1569	0.9624	3	0.0338	3.45e-06	14286	0.00150629	11989	25.4943
rs6453962	T	C	-0.0559	0.4699	6	0.0117	1.77e-06	14732	0.00154731	11989	22.9666
rs6925032	A	C	0.0676	0.326	6	0.0128	1.28e-07	14286	0.00194884	11989	28.7424
rs72681653	A	G	0.1302	0.9447	14	0.0266	9.84e-07	14734	0.00162365	11989	26.1398
rs73000965	A	T	0.0588	0.3111	11	0.0125	2.55e-06	14731	0.00150006	11989	21.8604
rs74722523	T	C	0.3529	0.9914	10	0.076	3.43e-06	11437	0.00188201	11989	24.3355
rs7624160	T	G	-0.1061	0.6093	3	0.0119	4.84e-19	14719	0.00537252	11989	79.3028
rs7625643	A	G	0.0611	0.5605	3	0.0129	2.18e-06	12404	0.00180562	11989	22.8527
rs76428106	T	C	-1.1019	0.9832	13	0.0524	3.59e-98	13799	0.0310553	11989	576.54
rs7726159	A	C	-0.1191	0.3326	5	0.0128	1.34e-20	14733	0.00584287	11989	93.355
rs78429945	T	G	0.0884	0.1818	20	0.016	3.29e-08	14286	0.00213249	11989	33.285
rs9381118	T	C	0.0643	0.2577	6	0.0136	2.27e-06	14285	0.00156259	11989	22.6283
rs9554186	A	T	0.0821	0.3602	13	0.0128	1.42e-10	14286	0.00287189	11989	44.5149
rs112594435	T	C	0.1531	0.0371	6	0.0333	4.27e-06	14721	0.00143404	11989	24.6912
rs11740708	A	G	-0.3888	0.0906	5	0.0198	7.56e-86	14710	0.0255464	11989	375.729
rs138691533	A	G	0.2584	0.0148	12	0.0539	1.63e-06	14731	0.00155796	11989	28.7356
rs144181640	A	T	0.3366	0.9898	2	0.0697	1.37e-06	13988	0.00166474	11989	32.0696
rs199503547	A	T	0.1128	0.8739	1	0.0219	2.6e-07	10894	0.00242977	11989	30.6304
rs2093446	C	G	0.0606	0.3	9	0.0129	2.63e-06	14288	0.00154236	11989	22.0686
rs2194229	A	T	-0.1683	0.1296	5	0.0179	5.34e-21	14288	0.00614996	11989	91.8791
rs2453338	A	T	0.0829	0.352	5	0.0124	2.3e-11	14734	0.00302474	11989	46.3321
rs35740453	A	G	-0.0718	0.7373	17	0.0154	3.13e-06	13224	0.00164133	11989	26.4575
rs540456481	T	G	-0.2941	0.0124	8	0.0616	1.8e-06	10894	0.0020884	11989	23.1234
rs55850217	T	C	0.0816	0.3119	19	0.014	5.59e-09	11755	0.00288219	11989	33.6875
rs570043519	A	T	-0.3321	0.02	21	0.0721	4.1e-06	8911	0.00237577	11989	38.6843
rs57104839	A	G	0.0915	0.903	13	0.0196	3.04e-06	14736	0.00147696	11989	21.6416
rs62243355	T	C	-0.0981	0.0997	3	0.0196	5.58e-07	14731	0.00169791	11989	25.4903
rs77671113	A	C	-0.1194	0.0859	10	0.0208	9.45e-09	14725	0.00223313	11989	33.0366
rs79953230	T	C	0.1918	0.0254	13	0.042	4.96e-06	14719	0.00141503	11989	26.8533
rs9303102	T	G	0.2096	0.0231	17	0.0453	3.71e-06	12935	0.0016526	11989	25.6942
rs113903858	A	G	0.3666	0.014	8	0.0747	9.22e-07	11137	0.00215832	11989	41.4691
rs115009171	A	G	0.4297	0.0078	6	0.0934	4.21e-06	10300	0.00205113	11989	29.5155
rs11631440	A	T	-0.0638	0.6021	15	0.012	1.06e-07	14709	0.00191832	11989	28.7399
rs138848271	T	C	-0.405	0.9907	1	0.0832	1.13e-06	10793	0.00219103	11989	32.7146
rs150498795	A	T	0.1566	0.9642	18	0.0327	1.68e-06	14732	0.00155457	11989	24.9806
rs183596950	A	G	-0.0699	0.6438	4	0.0152	4.25e-06	11538	0.00182985	11989	25.9095
rs1986719	T	C	-0.1954	0.9572	17	0.039	5.44e-07	14718	0.0017029	11989	46.1824
rs201840950	T	G	0.0993	0.7957	6	0.0215	3.86e-06	10216	0.00208411	11989	32.8501
rs2281532	T	C	-0.0698	0.7983	20	0.0151	3.79e-06	14286	0.00149368	11989	22.4463
rs2737756	A	G	0.2047	0.0276	3	0.0391	1.65e-07	14718	0.00185902	11989	33.1732
rs34219417	T	C	0.0992	0.8959	1	0.0217	4.84e-06	14286	0.0014609	11989	26.2671
rs4290523	T	C	-0.0992	0.0942	17	0.0217	4.84e-06	12846	0.00162442	11989	21.6056
rs5007364	T	C	0.0769	0.7969	9	0.0164	2.75e-06	11760	0.00186647	11989	22.5508
rs57193877	T	C	0.1572	0.9611	14	0.0311	4.31e-07	14725	0.00173235	11989	27.2554
rs5745687	T	C	-0.1943	0.0608	7	0.0242	9.83e-16	14733	0.00435699	11989	63.789
rs5745692	C	G	-0.1545	0.964	7	0.0332	3.26e-06	14716	0.00146964	11989	24.4184
rs59950280	A	G	0.1219	0.328	4	0.0131	1.34e-20	13222	0.00650726	11989	87.1698
rs6709159	A	G	0.0564	0.4434	2	0.0114	7.52e-07	14734	0.00165869	11989	23.1671
rs74130123	T	C	-0.2429	0.9809	10	0.0489	6.79e-07	14734	0.00167205	11989	32.6412
rs7620568	A	G	-0.0856	0.1397	3	0.0179	1.73e-06	12846	0.00177733	11989	22.6616
rs8106345	A	G	0.0592	0.5179	19	0.0127	3.14e-06	12404	0.00174898	11989	21.7425
rs851612	A	G	-0.1182	0.9405	19	0.0257	4.24e-06	14286	0.00147869	11989	22.3702
rs140562194	T	C	0.4666	0.0122	11	0.0897	1.97e-07	7396	0.00364619	11989	39.0043
rs146527076	C	G	0.1935	0.9683	13	0.0384	4.68e-07	11781	0.00215108	11989	27.1374
rs4810686	T	C	0.0671	0.5585	20	0.0137	9.69e-07	11344	0.00211056	11989	25.2397
rs61863416	A	G	0.136	0.9427	10	0.0283	1.54e-06	11774	0.00195796	11989	23.5697
rs62230781	A	G	0.2184	0.0412	21	0.0403	5.98e-08	11345	0.00258252	11989	42.907
rs6442763	A	C	0.0648	0.4253	3	0.014	3.68e-06	11345	0.00188515	11989	23.3312
rs67101138	T	G	0.1461	0.9482	2	0.0307	1.95e-06	11793	0.00191708	11989	24.7755
rs704	A	G	-0.0635	0.4705	17	0.0127	5.73e-07	11793	0.00211578	11989	23.7371
rs74903999	T	C	0.3485	0.9882	13	0.0708	8.55e-07	10558	0.00229004	11989	29.9843
rs10067443	T	C	-0.0753	0.8011	5	0.0149	4.33e-07	14296	0.00178356	11989	25.875
rs12123181	A	G	-0.0996	0.2042	1	0.0151	4.22e-11	14296	0.00303453	11989	46.2343
rs138203589	T	G	0.1937	0.0455	2	0.0418	3.59e-06	14730	0.0014559	11989	48.1546
rs148332061	C	G	0.1112	0.1005	7	0.0239	3.28e-06	13232	0.00163359	11989	29.6441
rs150408090	A	G	0.3666	0.9898	6	0.0761	1.45e-06	12313	0.0018815	11989	33.4993
rs17654493	T	C	0.2951	0.014	6	0.0626	2.43e-06	12313	0.00180183	11989	29.6696
rs188535859	T	C	-0.2351	0.0174	2	0.0486	1.32e-06	14741	0.00158517	11989	27.9094
rs3135932	A	G	-0.1597	0.823	11	0.0154	3.39e-25	14744	0.00724195	11989	110.359
rs3769274	A	G	0.0771	0.8403	2	0.0162	1.94e-06	14742	0.00153431	11989	23.5542
rs385697	T	C	0.0555	0.6126	6	0.0119	3.1e-06	14727	0.00147501	11989	21.5597
rs389239	A	G	-0.0574	0.6162	6	0.0125	4.39e-06	14296	0.00147302	11989	22.3106
rs398518	A	G	-0.1293	0.9146	3	0.0218	3.01e-09	14296	0.00245506	11989	37.4288
rs4655953	A	G	0.0565	0.3683	1	0.0121	3.02e-06	14722	0.00147903	11989	21.8974
rs549056348	A	C	0.1647	0.0539	2	0.0338	1.1e-06	11768	0.00201395	11989	32.6419
rs66624860	T	C	0.0681	0.2791	8	0.0143	1.91e-06	12799	0.00176907	11989	23.9265
rs67037615	T	C	-0.1528	0.8893	6	0.0196	6.39e-15	14296	0.00423388	11989	66.0127
rs72701782	A	G	0.0981	0.0999	4	0.0211	3.33e-06	14296	0.00150995	11989	24.7817
rs76932862	T	C	0.1401	0.1028	14	0.0291	1.48e-06	12412	0.00186427	11989	45.0958
rs79438518	A	T	-0.2845	0.0122	9	0.0618	4.15e-06	13809	0.00153258	11989	26.988
rs9266257	C	G	-0.065	0.6959	6	0.0129	4.69e-07	14728	0.00172113	11989	26.3804
rs10091841	T	G	0.064	0.4945	8	0.0135	2.13e-06	11345	0.00197745	11989	23.2753
rs143313574	T	C	-0.3868	0.0107	16	0.0841	4.24e-06	9956	0.00212061	11989	31.6293
rs17832137	A	G	0.1676	0.0481	14	0.0343	1.03e-06	10289	0.0023156	11989	26.5291
rs180893431	A	C	0.4057	0.9896	6	0.0865	2.73e-06	9340	0.00235019	11989	31.7439
rs286605	T	G	0.0623	0.5891	5	0.0131	1.98e-06	11793	0.00191448	11989	22.1972
rs41272625	T	G	0.082	0.1526	3	0.0179	4.63e-06	11784	0.00177799	11989	20.5246
rs6670799	A	G	-0.1247	0.0839	1	0.0252	7.48e-07	11345	0.00215411	11989	27.1791
rs74719858	A	G	0.3915	0.9853	14	0.0823	1.97e-06	10858	0.00208013	11989	48.4152
rs80137559	T	C	0.2347	0.9822	10	0.0511	4.37e-06	11791	0.0017862	11989	22.7505
rs111850948	A	G	-0.0843	0.1348	7	0.0181	3.2e-06	14286	0.00151631	11989	23.7171
rs112798338	T	C	0.1926	0.026	1	0.0411	2.78e-06	14286	0.00153501	11989	26.8869
rs114288486	T	C	0.1449	0.0363	1	0.0311	3.17e-06	14730	0.00147175	11989	21.6669
rs1153572	T	C	-0.0548	0.5866	3	0.0119	4.12e-06	14286	0.00148243	11989	20.8347
rs116315732	T	C	0.1988	0.0212	2	0.0402	7.6e-07	14734	0.00165729	11989	24.2029
rs117883662	C	G	-0.4295	0.9904	19	0.0907	2.19e-06	8938	0.00250311	11989	31.4563
rs149156511	A	G	0.2066	0.0323	20	0.0444	3.27e-06	14286	0.00151352	11989	38.2159
rs192325200	A	G	-0.2327	0.9827	10	0.0505	4.07e-06	13867	0.00152906	11989	25.5747
rs34361138	A	G	0.0532	0.5488	6	0.0113	2.5e-06	14732	0.00150249	11989	20.6751
rs55780441	T	C	0.1783	0.9674	16	0.0348	3e-07	14734	0.00177873	11989	29.5999
rs566450266	T	G	0.0652	0.3356	6	0.0142	4.4e-06	11759	0.00178996	11989	22.3304
rs6517157	T	C	0.1509	0.9258	21	0.0251	1.83e-09	14286	0.00252397	11989	44.8271
rs6584485	T	C	0.0743	0.8362	10	0.0161	3.93e-06	14286	0.00148877	11989	21.6341
rs75710908	A	G	0.1586	0.9665	21	0.0341	3.3e-06	14708	0.00146881	11989	23.9931
rs7574167	A	G	0.0637	0.2684	2	0.0135	2.38e-06	12832	0.00173233	11989	20.4778
rs7855466	T	C	0.0861	0.1723	9	0.0169	3.49e-07	11783	0.00219834	11989	24.963
rs8178484	T	C	-0.426	0.5452	21	0.0117	1e-200	14286	0.0849284	11989	1412.64
rs9685374	A	G	-0.0618	0.2721	4	0.0134	3.99e-06	14286	0.00148686	11989	21.6429
rs10043720	A	G	-0.4981	0.3025	5	0.0132	1e-200	12402	0.103004	11989	1450.05
rs11039216	T	C	0.0588	0.5207	11	0.0116	4e-07	14730	0.00174156	11989	25.4609
rs11130215	A	G	-0.1009	0.8154	3	0.0151	2.36e-11	14732	0.00302212	11989	45.2846
rs117888068	T	C	0.219	0.9787	8	0.0472	3.49e-06	11783	0.00182402	11989	23.6047
rs12588969	C	G	-0.1297	0.6875	14	0.0127	1.74e-24	14287	0.00724825	11989	104.007
rs12766137	C	G	0.0709	0.8109	10	0.0149	1.95e-06	14726	0.00153542	11989	22.7341
rs1398590	A	G	-0.197	0.0298	12	0.0363	5.73e-08	14726	0.0019963	11989	33.1163
rs144850787	T	G	0.3161	0.9869	5	0.056	1.66e-08	14287	0.00222549	11989	37.0022
rs148549227	T	C	0.1088	0.0889	3	0.0228	1.82e-06	12403	0.00183288	11989	23.8257
rs149993822	T	C	0.0984	0.1662	2	0.0194	3.93e-07	14287	0.00179773	11989	38.438
rs17056751	A	G	0.1694	0.9592	5	0.0325	1.87e-07	14735	0.00184064	11989	33.1661
rs17722688	T	C	-0.0857	0.7246	5	0.0131	6.07e-11	14729	0.00289764	11989	43.2955
rs1950897	T	C	0.0798	0.7151	14	0.0128	4.54e-10	14735	0.00263118	11989	38.3279
rs3130510	A	G	0.1155	0.2275	6	0.014	1.58e-16	14735	0.00459849	11989	69.4075
rs5014495	T	C	0.207	0.0363	4	0.0442	2.82e-06	10208	0.00214441	11989	30.6887
rs516978	C	G	0.0721	0.3473	12	0.0122	3.42e-09	14725	0.0023666	11989	34.7808
rs539598	T	C	-0.0672	0.2822	11	0.0129	1.9e-07	14731	0.00183902	11989	26.9959
rs6750065	T	C	0.0628	0.7333	2	0.0134	2.78e-06	14286	0.0015353	11989	22.0686
rs6968201	T	G	-0.0622	0.5425	7	0.0119	1.72e-07	14287	0.00190887	11989	27.4863
rs705705	C	G	0.0785	0.323	12	0.0133	3.59e-09	12841	0.002706	11989	34.6947
rs72993671	A	G	-0.204	0.0216	11	0.0435	2.74e-06	14246	0.00154163	11989	25.099
rs73416208	A	G	-0.1477	0.0654	22	0.0246	1.92e-09	14729	0.00244183	11989	39.3793
rs780679	T	C	-0.0695	0.2389	10	0.0139	5.73e-07	14729	0.00169469	11989	25.914
rs8026767	A	G	-0.0743	0.2595	15	0.0132	1.81e-08	14734	0.00214603	11989	31.3223
rs9815073	A	C	0.2861	0.3539	3	0.013	2.43e-107	14287	0.0327935	11989	555.514
rs9965402	A	G	0.0918	0.9081	18	0.0201	4.94e-06	14729	0.00141437	11989	20.7439
rs10446322	A	G	0.064	0.3961	3	0.0132	1.24e-06	11777	0.00199244	11989	23.1192
rs10893042	C	G	-0.0702	0.6744	11	0.015	2.87e-06	11344	0.00192737	11989	24.6001
rs10917637	A	G	0.0692	0.3447	1	0.0136	3.61e-07	11772	0.00219484	11989	25.5176
rs11251952	A	G	-0.1845	0.0751	10	0.0397	3.36e-06	11344	0.00190062	11989	53.8897
rs12146346	T	G	0.0734	0.3902	10	0.0155	2.19e-06	8388	0.00266695	11989	21.5559
rs13119159	A	G	0.0739	0.4958	4	0.0132	2.16e-08	11344	0.00275583	11989	31.0531
rs141726773	T	C	0.2093	0.9682	13	0.0446	2.69e-06	11344	0.00193792	11989	30.6777
rs183684201	C	G	-0.2968	0.9858	5	0.0628	2.29e-06	11782	0.00189252	11989	29.1241
rs538021311	T	C	0.193	0.9443	1	0.039	7.47e-07	7943	0.00307449	11989	31.2385
rs55924857	T	C	-0.0934	0.8535	15	0.0183	3.33e-07	11792	0.00220455	11989	25.7767
rs59235092	A	G	0.2122	0.0274	16	0.0439	1.34e-06	11784	0.00197917	11989	28.3445
rs76219628	A	G	0.169	0.0397	7	0.0357	2.2e-06	11344	0.00197192	11989	24.7535
rs9881117	A	G	-0.0656	0.3094	3	0.0141	3.28e-06	11791	0.00183272	11989	21.7201
rs117428573	A	C	-0.3132	0.0119	8	0.0684	4.67e-06	10857	0.00192781	11989	25.0989
rs117484888	A	G	0.3794	0.0158	21	0.0799	2.05e-06	7423	0.00302915	11989	33.3715
rs12570881	A	T	-0.0867	0.8028	10	0.0174	6.27e-07	11344	0.00218424	11989	27.0587
rs145793996	A	G	-0.2278	0.9801	11	0.0492	3.66e-06	11779	0.00181699	11989	23.8878
rs192538756	A	T	0.1159	0.8743	20	0.0241	1.52e-06	9461	0.00243909	11989	28.0106
rs2228059	T	G	0.3692	0.5146	10	0.0127	8.39e-186	11344	0.069345	11989	828.784
rs2836464	A	G	0.0796	0.8384	21	0.0169	2.48e-06	11791	0.00187828	11989	20.2755
rs4459616	T	C	0.14	0.0658	18	0.0294	1.92e-06	9899	0.00228594	11989	23.9058
rs56240706	A	T	0.0919	0.8082	4	0.0193	1.92e-06	8861	0.00255283	11989	23.2569
rs6845172	C	G	0.0778	0.8203	4	0.0162	1.57e-06	11772	0.0019557	11989	21.0408
rs7137828	T	C	-0.0748	0.5243	12	0.0133	1.87e-08	11344	0.002781	11989	31.7431
rs7898286	T	G	-0.1967	0.3975	10	0.0135	4.34e-48	11344	0.0183737	11989	214.164
rs115193412	T	C	0.1688	0.0418	3	0.0349	1.32e-06	11778	0.0019826	11989	26.94
rs12599620	T	C	-0.0726	0.7391	16	0.0153	2.08e-06	11336	0.00198265	11989	23.0859
rs1462017	C	G	-0.0893	0.1776	8	0.017	1.5e-07	11774	0.0023385	11989	27.4867
rs17448036	A	G	-0.0585	0.5609	3	0.0128	4.87e-06	11783	0.00176987	11989	19.8932
rs2429911	T	C	0.2309	0.0251	17	0.0486	2.02e-06	11294	0.00199497	11989	29.5405
rs28852438	A	G	-0.068	0.2897	7	0.0148	4.34e-06	11336	0.0018591	11989	21.6097
rs33998516	A	C	-0.0802	0.7781	1	0.0164	1.01e-06	11336	0.00210553	11989	25.2302
rs34557923	T	G	0.2446	0.9819	10	0.0517	2.23e-06	10913	0.00204728	11989	23.2529
rs41270871	A	T	0.0923	0.221	6	0.0189	1.04e-06	8742	0.00272135	11989	25.7129
rs4877075	A	G	0.0908	0.1411	9	0.0192	2.25e-06	11336	0.00196938	11989	22.6946
rs75788494	T	C	-0.2432	0.021	2	0.0525	3.61e-06	10574	0.00202568	11989	25.7735
rs77529534	T	C	-0.1279	0.9323	9	0.0272	2.57e-06	11775	0.00187457	11989	24.3613
rs77595989	T	G	0.1696	0.9648	12	0.0371	4.84e-06	11767	0.00177313	11989	23.0305
rs79982350	C	G	-0.1467	0.0555	9	0.0295	6.6e-07	11336	0.00217714	11989	25.63
rs1072074	A	G	-0.0649	0.5847	4	0.0141	4.17e-06	11785	0.0017948	11989	24.1524
rs10870773	A	G	-0.0816	0.8025	13	0.0171	1.82e-06	11345	0.0020035	11989	23.9921
rs111268024	A	C	0.3672	0.0207	9	0.0763	1.49e-06	7456	0.00309756	11989	40.9724
rs114882743	A	T	-0.3259	0.9804	1	0.0548	2.73e-09	11345	0.00310833	11989	46.4903
rs11931996	T	C	-0.1219	0.9068	4	0.0262	3.28e-06	11345	0.0019048	11989	28.5618
rs12092228	T	G	0.1508	0.0512	1	0.0327	4e-06	9892	0.00214574	11989	21.8995
rs12445031	C	G	-0.09	0.1382	16	0.0195	3.92e-06	11339	0.00187544	11989	21.9163
rs12863903	T	C	-0.0857	0.1597	13	0.018	1.93e-06	11345	0.00199444	11989	22.4035
rs12895022	T	C	0.1091	0.0906	14	0.0236	3.78e-06	11774	0.00181212	11989	23.1348
rs149756404	A	C	-0.2749	0.9809	2	0.0524	1.55e-07	11302	0.0024297	11989	32.0884
rs17700884	T	G	-0.105	0.3783	16	0.0136	1.16e-14	11775	0.00503756	11989	61.3721
rs1920106	T	C	0.0633	0.3948	7	0.0132	1.62e-06	11792	0.0019467	11989	22.6183
rs2814092	C	G	0.0624	0.6437	6	0.0135	3.8e-06	11792	0.00180885	11989	21.0954
rs39779	C	G	0.1077	0.1032	16	0.0227	2.09e-06	11345	0.00198057	11989	24.4061
rs4593271	A	G	-0.0793	0.6301	5	0.0167	2.05e-06	7943	0.00283144	11989	23.3464
rs554604740	A	G	0.1926	0.0286	12	0.0401	1.56e-06	11149	0.00206523	11989	23.0229
rs59356989	A	G	-0.0882	0.8432	5	0.0177	6.26e-07	11790	0.00210202	11989	24.2984
rs72815428	T	C	-0.1673	0.0423	5	0.0366	4.85e-06	11775	0.00177163	11989	26.7587
rs75246422	T	C	-0.0951	0.1233	5	0.0201	2.23e-06	11793	0.00189494	11989	23.0997
rs77654242	T	G	-0.2174	0.9707	2	0.0469	3.56e-06	10294	0.00208338	11989	27.7441
rs8015296	C	G	-0.1162	0.0991	14	0.0253	4.37e-06	9461	0.00222515	11989	22.8605
rs112338272	A	C	-0.1954	0.0236	9	0.0425	4.27e-06	14721	0.00143407	11989	25.9455
rs113552426	C	G	-0.278	0.9792	16	0.0581	1.71e-06	11249	0.0020315	11989	35.519
rs11605127	C	G	-0.0629	0.7543	11	0.0137	4.41e-06	14730	0.00142921	11989	21.6303
rs12201187	A	T	0.0676	0.2767	6	0.0138	9.65e-07	13245	0.00180868	11989	24.2679
rs12648080	A	G	0.072	0.8077	4	0.0146	8.16e-07	14743	0.00164709	11989	23.7767
rs12681624	C	G	-0.0935	0.8179	8	0.0157	2.59e-09	13657	0.00259063	11989	35.6523
rs12711729	T	C	-0.0702	0.7336	2	0.0153	4.47e-06	11345	0.0018525	11989	21.8909
rs139760701	A	T	-0.3049	0.989	3	0.0604	4.46e-07	13809	0.00184222	11989	27.9842
rs1403742	A	T	-0.0567	0.371	20	0.0124	4.82e-06	14296	0.00146061	11989	21.4796
rs148504635	A	C	0.2532	0.9857	16	0.0525	1.42e-06	14737	0.00157606	11989	26.6793
rs17229943	A	C	-0.16	0.9351	5	0.0267	2.07e-09	14744	0.00242999	11989	45.9495
rs2108621	T	C	0.0581	0.3565	19	0.0126	4.01e-06	14296	0.00148529	11989	22.1726
rs2954016	T	C	-0.0759	0.3451	8	0.0156	1.14e-06	13421	0.00176096	11989	35.0337
rs35495214	T	C	0.1374	0.0465	11	0.0291	2.34e-06	14735	0.00151091	11989	24.7056
rs385076	T	C	-0.1857	0.3734	2	0.0123	1.68e-51	14296	0.015696	11989	234.443
rs4140444	A	G	0.2157	0.0204	6	0.0461	2.88e-06	14741	0.00148315	11989	27.4591
rs567093451	T	G	0.1154	0.8692	5	0.0252	4.66e-06	10894	0.00192162	11989	33.0822
rs56836641	T	C	-0.163	0.0477	7	0.0301	6.12e-08	14743	0.00198542	11989	35.6676
rs5744249	A	C	0.2039	0.7618	11	0.0135	1.53e-51	14742	0.0152405	11989	225.812
rs57954386	C	G	-0.1248	0.0665	11	0.0259	1.45e-06	12201	0.00189968	11989	23.6352
rs60235102	T	C	0.1154	0.9237	11	0.0225	2.91e-07	14722	0.00178387	11989	27.6835
rs67424072	T	G	-0.082	0.8341	7	0.0165	6.71e-07	14296	0.00172487	11989	26.6492
rs7755771	T	C	-0.0861	0.2688	6	0.0181	1.97e-06	10893	0.00207339	11989	31.83
rs77994606	A	G	-0.2314	0.9814	18	0.0472	9.46e-07	14743	0.00162783	11989	28.873
rs116935210	A	G	0.2387	0.9848	22	0.0512	3.13e-06	14733	0.0014733	11989	25.171
rs117145942	A	G	-0.3006	0.0131	7	0.0649	3.63e-06	13164	0.00162727	11989	30.8241
rs117195704	A	G	-0.1505	0.0389	10	0.0313	1.52e-06	14730	0.00156733	11989	24.9863
rs117599131	A	C	-0.1483	0.0536	16	0.0317	2.89e-06	13231	0.00165165	11989	29.5835
rs1760941	A	C	0.0657	0.7591	14	0.0142	3.71e-06	14295	0.00149548	11989	22.5999
rs2570479	A	C	0.066	0.5583	2	0.0135	1.01e-06	11345	0.0021027	11989	24.4216
rs2732865	A	C	0.3635	0.0405	2	0.0303	3.7e-33	14743	0.0096689	11989	152.95
rs28929474	T	C	0.2643	0.0204	14	0.0445	2.86e-09	14743	0.00238731	11989	41.2709
rs34174304	A	G	0.073	0.8157	20	0.0149	9.62e-07	14725	0.00162768	11989	23.6279
rs35021151	A	G	-0.1646	0.0317	3	0.0342	1.49e-06	14735	0.00156976	11989	24.5456
rs536613714	T	G	0.1906	0.9625	8	0.0387	8.43e-07	12193	0.00198573	11989	32.0544
rs55871806	C	G	0.5302	0.1737	2	0.0152	1e-200	14733	0.0762946	11989	1293.06
rs62257659	A	G	-0.2015	0.9745	3	0.042	1.61e-06	14727	0.00156069	11989	29.7738
rs73176827	T	C	-0.1045	0.0762	7	0.022	2.03e-06	14733	0.00152929	11989	22.6828
rs7512350	A	G	0.0921	0.1213	1	0.0201	4.6e-06	11771	0.00178079	11989	21.3195
rs75366565	T	C	-0.401	0.1988	2	0.0142	1.92e-175	14735	0.0513485	11989	795.433
rs7642750	A	C	0.0935	0.8764	3	0.02	2.94e-06	11788	0.00185094	11989	22.3647
rs78035061	A	C	0.1039	0.0787	6	0.0222	2.87e-06	14295	0.00153016	11989	22.4099
rs78199195	A	G	-0.0956	0.8928	3	0.0196	1.07e-06	14295	0.00166172	11989	25.0483
rs78357146	A	G	-0.3382	0.9715	17	0.0378	3.65e-19	14743	0.00540113	11989	93.9618
rs78714574	C	G	0.4727	0.0198	2	0.0474	2.01e-23	14735	0.00670504	11989	128.901
rs79097546	T	C	-0.2754	0.9865	22	0.056	8.75e-07	14256	0.00169387	11989	28.8538
rs80317525	A	G	0.1408	0.0468	7	0.0299	2.49e-06	14730	0.00150337	11989	26.0962
rs10233998	T	G	0.131	0.0604	7	0.0286	4.64e-06	11785	0.00177739	11989	22.9962
rs115494443	A	G	0.2658	0.0186	1	0.0565	2.55e-06	10853	0.00203544	11989	28.0602
rs115602471	T	C	0.2215	0.0311	2	0.0469	2.33e-06	11340	0.00196341	11989	33.6232
rs117537822	T	C	0.2176	0.9755	17	0.0439	7.17e-07	11788	0.00208026	11989	26.7357
rs11759846	A	G	-0.3263	0.0799	6	0.0266	1.36e-34	11788	0.0126065	11989	187.441
rs11878153	A	G	0.1116	0.9015	18	0.0221	4.42e-07	11787	0.00215911	11989	26.1247
rs12047801	T	C	0.0783	0.174	1	0.0171	4.67e-06	11785	0.00177625	11989	20.802
rs13195317	T	C	-0.3251	0.0358	6	0.0554	4.4e-09	11301	0.00303845	11989	83.049
rs16886503	A	T	0.2438	0.9824	8	0.0524	3.28e-06	11786	0.00183364	11989	24.2708
rs4767214	T	C	0.062	0.5326	12	0.013	1.85e-06	11772	0.00192878	11989	22.569
rs523604	A	G	0.0754	0.5264	11	0.0142	1.1e-07	10290	0.00273304	11989	29.2458
rs547199103	A	T	-0.3452	0.0283	6	0.0647	9.53e-08	7943	0.00357194	11989	52.3867
rs61098036	A	G	-0.0856	0.8232	17	0.0187	4.7e-06	9891	0.00211443	11989	21.1371
rs7138836	A	T	-0.0982	0.1141	12	0.0207	2.1e-06	11775	0.00190794	11989	22.9963
rs10996419	T	C	-0.1222	0.9188	10	0.0259	2.38e-06	11784	0.00188584	11989	26.311
rs142641125	T	C	0.2095	0.0287	3	0.0419	5.73e-07	11789	0.00211649	11989	28.9135
rs144129701	C	G	-0.2699	0.9727	14	0.0576	2.79e-06	11341	0.00193262	11989	44.0388
rs201229721	A	C	-0.1468	0.9396	9	0.0309	2.03e-06	9257	0.00243277	11989	22.6935
rs28515912	A	C	-0.0723	0.6969	17	0.0149	1.22e-06	10723	0.00219137	11989	23.7279
rs36006983	T	C	-0.0728	0.7384	16	0.0153	1.95e-06	11341	0.00199269	11989	23.2641
rs4703508	T	C	-0.1216	0.9334	5	0.026	2.91e-06	11789	0.0018523	11989	21.7091
rs6535212	T	G	-0.0646	0.6861	4	0.0139	3.36e-06	11784	0.00182987	11989	21.2165
rs74852566	T	G	-0.1999	0.0244	10	0.0431	3.52e-06	11789	0.0018217	11989	22.4671
rs75739108	T	C	0.1737	0.039	3	0.038	4.85e-06	11341	0.00183932	11989	25.7025
rs7638939	A	T	0.0854	0.8293	3	0.0174	9.2e-07	11769	0.00204298	11989	24.3475
rs77832761	A	G	0.1922	0.0318	13	0.0414	3.44e-06	11785	0.00182581	11989	26.8642
rs77853517	T	C	-0.1048	0.8961	3	0.0217	1.37e-06	11787	0.00197522	11989	24.1515
rs79419497	A	G	0.2016	0.9733	2	0.0424	1.99e-06	11789	0.00191432	11989	24.9512
rs79925007	T	G	0.1176	0.9036	4	0.0255	3.99e-06	11341	0.00187217	11989	27.3855
rs114209791	A	G	-0.2134	0.9756	2	0.046	3.5e-06	11784	0.00182331	11989	25.6001
rs114363239	T	C	-0.2372	0.0189	1	0.0487	1.11e-06	11782	0.0020098	11989	24.6313
rs117977288	T	G	-0.1546	0.9553	16	0.0316	9.96e-07	11784	0.00202742	11989	24.0992
rs12498781	A	G	0.0635	0.3202	4	0.0137	3.57e-06	11763	0.00182335	11989	20.6817
rs138771212	A	G	-0.3596	0.9909	8	0.0778	3.8e-06	11336	0.00188139	11989	26.4934
rs143181662	T	C	0.0719	0.5043	7	0.0156	4.05e-06	8587	0.00246828	11989	22.2464
rs146918864	T	C	-0.2551	0.0228	2	0.0515	7.29e-07	11438	0.00214093	11989	33.2586
rs188205021	T	C	-0.222	0.0255	11	0.0427	2e-07	11774	0.00229089	11989	28.905
rs200680034	A	G	-0.3598	0.0177	7	0.071	4.03e-07	8243	0.00310652	11989	37.2657
rs28542561	T	C	-0.1753	0.965	15	0.0372	2.45e-06	11774	0.00188282	11989	24.4874
rs72633862	T	G	-0.1722	0.0444	1	0.0376	4.65e-06	11774	0.00177855	11989	29.6961
rs72659995	T	C	-0.1232	0.9142	14	0.0267	3.95e-06	11336	0.001875	11989	27.0519
rs113153423	A	G	0.1913	0.972	8	0.0407	2.6e-06	11792	0.00187031	11989	23.5323
rs113563938	A	T	0.3176	0.9871	7	0.0676	2.62e-06	11344	0.00194238	11989	29.2111
rs11987533	A	G	0.1171	0.1374	8	0.0198	3.34e-09	11344	0.00307437	11989	36.9865
rs12056343	T	G	-0.0761	0.7494	8	0.0166	4.55e-06	9894	0.00212006	11989	21.5637
rs12138611	C	G	0.119	0.1039	1	0.0256	3.34e-06	11344	0.00190151	11989	29.987
rs149111746	A	G	0.2357	0.0208	17	0.0511	3.98e-06	11783	0.00180265	11989	26.7208
rs540645152	A	C	-0.0817	0.4221	1	0.0155	1.36e-07	8814	0.00314296	11989	28.7894
rs544388667	A	G	0.3626	0.0114	3	0.075	1.33e-06	9261	0.00251811	11989	27.521
rs59446445	A	G	0.1741	0.0321	5	0.038	4.61e-06	11790	0.00177753	11989	22.2445
rs6920753	A	G	-0.0664	0.704	6	0.0144	4.01e-06	11762	0.00180476	11989	21.6489
rs72785422	T	C	0.0897	0.8313	16	0.0195	4.22e-06	11343	0.00186232	11989	25.6519
rs117263973	A	G	0.3467	0.0109	21	0.0752	4.02e-06	10858	0.00195413	11989	28.2099
rs12240324	A	G	0.2203	0.9713	10	0.047	2.77e-06	11793	0.00185983	11989	31.9905
rs13257574	T	C	0.2714	0.0167	8	0.0584	3.36e-06	11306	0.00190692	11989	27.4117
rs1473089	A	C	0.2679	0.0253	4	0.0561	1.79e-06	10916	0.00208511	11989	38.7696
rs17256492	T	C	-0.0751	0.7694	14	0.0162	3.56e-06	11345	0.00189104	11989	22.7467
rs3181361	T	C	0.27	0.0163	9	0.0582	3.5e-06	11345	0.00189378	11989	26.5798
rs4811167	T	C	0.0632	0.5504	20	0.0134	2.4e-06	11793	0.00188302	11989	23.3549
rs56282088	A	G	0.2815	0.0165	8	0.0571	8.23e-07	10919	0.00222134	11989	28.1492
rs7158900	A	G	-0.0674	0.6092	14	0.0138	1.04e-06	11344	0.00209874	11989	24.5864
rs75590335	A	G	0.1722	0.0376	4	0.037	3.25e-06	11345	0.00190593	11989	24.395
rs78594373	T	C	-0.1271	0.0671	2	0.0273	3.23e-06	11767	0.00183897	11989	23.8424
rs79229049	A	T	-0.2102	0.9695	7	0.0412	3.36e-07	11781	0.00220498	11989	30.8594
rs11066309	A	G	0.0655	0.4172	12	0.0137	1.74e-06	11336	0.00201272	11989	23.6955
rs11256610	A	G	0.3005	0.0145	10	0.0641	2.76e-06	10850	0.00202183	11989	28.0683
rs116790447	T	C	0.1729	0.0521	1	0.0371	3.16e-06	9453	0.00229281	11989	27.9887
rs117613902	A	G	-0.3	0.9862	14	0.0657	4.97e-06	10850	0.00191835	11989	26.6398
rs143986178	A	G	0.2969	0.0144	21	0.0644	4.02e-06	10850	0.00195546	11989	27.2114
rs145295031	A	T	0.3063	0.014	7	0.0647	2.2e-06	11287	0.00198208	11989	29.306
rs167018	A	G	0.0657	0.4443	7	0.0136	1.36e-06	11336	0.00205483	11989	24.2096
rs2341294	A	G	-0.1318	0.0716	5	0.028	2.51e-06	9900	0.00223355	11989	22.9119
rs36183478	T	C	0.0815	0.4915	1	0.0172	2.15e-06	8587	0.00260846	11989	28.5986
rs60306270	A	G	-0.0886	0.1398	16	0.0191	3.51e-06	11781	0.00182347	11989	22.2809
rs73169406	A	G	0.111	0.1327	22	0.0207	8.22e-08	11337	0.00253037	11989	32.2382
rs7401175	A	T	0.0892	0.2392	14	0.0195	4.78e-06	7943	0.0026281	11989	23.0635
rs115890206	A	G	0.232	0.9786	2	0.0502	3.81e-06	10403	0.00204929	11989	23.5007
rs116007066	A	G	-0.2101	0.025	4	0.0441	1.9e-06	10295	0.00220027	11989	22.1975
rs11630708	T	C	-0.2102	0.9766	15	0.0443	2.09e-06	11788	0.00190661	11989	23.8491
rs117538197	T	C	0.1213	0.0695	17	0.0261	3.36e-06	11774	0.00183145	11989	22.4456
rs13001788	T	C	0.2769	0.9745	2	0.0557	6.65e-07	8243	0.00298989	11989	31.5236
rs141460846	T	C	-0.2471	0.9783	11	0.0535	3.86e-06	11304	0.00188393	11989	29.3758
rs1472270	C	G	0.0704	0.346	7	0.0144	1.01e-06	11344	0.00210289	11989	25.4973
rs17549820	T	C	0.0631	0.5622	4	0.0129	1e-06	11791	0.00202545	11989	23.1518
rs2157876	T	G	-0.1133	0.0879	12	0.0239	2.13e-06	11343	0.00197767	11989	23.392
rs34246740	T	C	-0.0721	0.2619	11	0.0156	3.8e-06	11344	0.00187981	11989	22.841
rs559991994	A	T	0.3764	0.0166	13	0.0809	3.28e-06	7943	0.0027186	11989	36.9025
rs56353341	T	C	-0.0984	0.7599	12	0.021	2.79e-06	7943	0.00275726	11989	28.1567
rs9321271	A	C	-0.157	0.9549	6	0.0325	1.36e-06	11779	0.0019776	11989	25.0566
rs9921181	A	G	-0.0606	0.4465	16	0.0128	2.2e-06	11786	0.00189849	11989	21.4287
rs1013434	T	C	-0.0732	0.2201	21	0.0158	3.61e-06	11783	0.00181859	11989	21.7117
rs10415966	A	C	-0.1184	0.1177	19	0.0233	3.74e-07	10281	0.00250583	11989	30.0153
rs112495884	A	G	0.3432	0.0112	18	0.0748	4.47e-06	10858	0.00193544	11989	28.3959
rs13336496	A	C	0.0936	0.8755	16	0.0203	4.01e-06	11780	0.00180179	11989	22.5377
rs17149396	C	G	0.1833	0.0307	7	0.04	4.59e-06	11789	0.0017784	11989	23.617
rs35370544	T	G	0.1741	0.047	4	0.0364	1.73e-06	8385	0.00272152	11989	22.8244
rs62556318	C	G	0.1308	0.9172	9	0.0277	2.34e-06	11345	0.00196189	11989	29.5527
rs66755903	A	G	-0.0752	0.2321	8	0.0162	3.45e-06	11345	0.00189607	11989	22.9113
rs7742625	C	G	0.0691	0.6997	6	0.0148	3.03e-06	11345	0.0019181	11989	22.8062
rs77792454	T	C	-0.1166	0.1064	6	0.0255	4.82e-06	8817	0.00236628	11989	22.8485
rs78455659	A	G	0.1259	0.9273	12	0.0273	3.99e-06	11345	0.00187148	11989	24.2937
rs8042883	T	C	-0.0681	0.5496	15	0.0135	4.55e-07	11345	0.00223834	11989	26.1033
rs10910814	C	G	0.1919	0.0407	1	0.0417	4.19e-06	7953	0.00265645	11989	22.9298
rs116963481	A	G	0.2805	0.9846	10	0.0592	2.16e-06	11793	0.0019004	11989	28.201
rs11989681	A	G	0.0678	0.5982	8	0.0136	6.19e-07	11345	0.00218627	11989	25.1209
rs12641440	C	G	-0.1181	0.9065	4	0.025	2.31e-06	11345	0.00196353	11989	26.8822
rs12900168	A	G	0.0716	0.4842	15	0.0152	2.47e-06	10471	0.00211502	11989	26.877
rs13130198	A	G	-0.0773	0.2374	4	0.0159	1.16e-06	11345	0.00207937	11989	24.5943
rs13418255	A	G	0.0701	0.7233	2	0.0153	4.61e-06	11345	0.00184724	11989	22.3551
rs1490743	T	G	-0.1338	0.0752	9	0.0278	1.49e-06	10281	0.00224851	11989	25.6591
rs2502347	T	C	-0.077	0.2195	1	0.0167	4.01e-06	11345	0.00187071	11989	23.0903
rs2766594	A	G	0.085	0.5892	6	0.0179	2.05e-06	7943	0.00283156	11989	27.8713
rs4876407	T	G	-0.1391	0.9451	8	0.0299	3.28e-06	11788	0.00183294	11989	23.7123
rs549453778	A	T	0.449	0.9882	7	0.0914	8.99e-07	7456	0.00322706	11989	35.2116
rs7150107	T	C	-0.1128	0.7641	14	0.0244	3.78e-06	8099	0.00263251	11989	37.3119
rs75610895	T	C	-0.2354	0.0253	10	0.045	1.68e-07	11787	0.0023166	11989	32.2963
rs9270229	T	C	0.1212	0.1501	6	0.0255	2e-06	6252	0.00360145	11989	23.5123
rs10988407	A	G	0.0777	0.2002	9	0.0167	3.28e-06	11791	0.00183289	11989	22.8368
rs114829303	T	C	0.1661	0.0436	1	0.0361	4.2e-06	11344	0.00186305	11989	26.1568
rs12592185	T	C	0.0838	0.8068	15	0.0173	1.27e-06	11344	0.00206447	11989	24.8847
rs12864018	A	C	-0.2292	0.0477	13	0.0499	4.37e-06	7943	0.00264972	11989	38.0806
rs132210	T	C	-0.0686	0.3408	22	0.0141	1.14e-06	11344	0.00208264	11989	24.0328
rs141941146	A	G	0.3833	0.9859	6	0.0825	3.38e-06	10280	0.0020958	11989	42.1547
rs17009223	A	G	-0.1169	0.0881	1	0.0236	7.29e-07	11789	0.0020773	11989	25.9382
rs201180858	T	G	-0.1939	0.947	10	0.0424	4.81e-06	7943	0.00262668	11989	30.0835
rs34639000	A	G	0.0765	0.7289	5	0.0147	1.95e-07	11773	0.0022955	11989	27.2879
rs4277106	A	G	-0.2747	0.9858	11	0.0592	3.48e-06	11790	0.00182323	11989	24.9565
rs62069649	A	G	0.2206	0.0267	17	0.0482	4.72e-06	10431	0.00200449	11989	26.4449
[truncated: 640 more rows]

## Sheet: Supplementary Table 9
Supplementary Table 9. Replication MR analysis results
[truncated: 2,061 more rows]

## Sheet: Supplementary Table 10
Supplementary Table 10. Replication level pleiotropy and PRESSO test
[truncated: 18 more rows]

[truncated: 2 more sheets: Supplementary Table 11, Supplementary Table 12]
